# Supplementary material for: High-throughput production of functional prototissues capable of producing NO for vasodilation
Source: Nat Commun. 2022 Apr 20;13:2148. doi: 10.1038/s41467-022-29571-3 (PMC9021269; doi:10.1038/s41467-022-29571-3)
Supplement: Supplementary file 4 — Source Data [file 41467_2022_29571_MOESM4_ESM.xlsx]

## Sheet: Figure 1
Figure 1h				Figure 1b
Distance (μm)	Fluorescence intensity (arb. units)
0	0
3.4	0
6.8	0
10.2	0
13.6	0
17	1
20.4	2.9357
23.8	9.9228
27.2	17.5498
30.6	20.074
34	21.4212
37.4	23.6141			Top layer					Bottom layer
40.8	27.5756
44.2	36.9196
47.6	44.3312
51	49.8006			Figure 1g
54.4	58.508
57.8	72.4116
61.2	73.2187
64.6	67.3891
68	59.9775
71.4	50.0289
74.8	48.0804
78.2	48.5659
81.6	47.2958
85	46.7653
88.4	46.6785
91.8	46.3376
95.2	45.6945
98.6	65.2797
102	73.7621
105.4	53.6849
108.8	53.0064
112.2	45.7653
115.6	44.1511
119	45.627
122.4	45.9486
125.8	48.1479
129.2	49.4277
132.6	52.3762
136	54.5177
139.4	61.1158
142.8	61.2187
146.2	60.1608
149.6	62.1061
153	51.3955
156.4	36.6302
159.8	23.7749
163.2	13.3955
166.6	8.6174
170	4.2605
173.4	0.6431
176.8	0
180.2	0
183.6	0
187	0
190.4	0
193.8	0
197.2	0
200.6	0
204	0
207.4	0
210.8	0
214.2	0
217.6	0
221	1
224.4	3
227.8	9
231.2	16.7235
234.6	26.8746
238	33.7749
241.4	40.9003
244.8	51.3473
248.2	58.1479
251.6	61.7556
255	70.6624
258.4	77.6463
261.8	76.7524
265.2	76.9711
268.6	65.9839
272	52.0322
275.4	56.0289
278.8	64.6656
282.2	59.4534
285.6	52.5949
289	56.9196
292.4	58.373
295.8	54.8939
299.2	53.7621
302.6	50.8682
306	52
309.4	61.1029
312.8	64.0225
316.2	59.4502
319.6	62.4309
323	63.119
326.4	53.7813
329.8	48.1222
333.2	47.2669
336.6	40.9164
340	33.8135
343.4	28.8553
346.8	22
350.2	13.6238
353.6	9.6752
357	7.6624
360.4	4.3505
363.8	2.6367
367.2	0.6238
370.6	0
374	0
377.4	0
380.8	0
384.2	0
387.6	0
391	0
394.4	0
397.8	0
401.2	0
404.6	0
408	0
411.4	0
414.8	0
418.2	0
421.6	0
425	0.4051
428.4	1
431.8	1.3794
435.2	2.7331
438.6	4.7074
442	7.6817
445.4	8.9839
448.8	11.6302
452.2	15.6045
455.6	19.8682
459	20.3826
462.4	23.7363
465.8	28.2412
469.2	32.1447
472.6	35.8746
476	37.4244
479.4	45.3955
482.8	53.0514
486.2	52.2572
489.6	56.6077
493	65.5916
496.4	72.5949
499.8	74.8778
503.2	64.6399
506.6	53.0257
510	56.3376
513.4	63.6367
516.8	66.1736
520.2	64.865
523.6	66.8714
527	66.9614
530.4	54.0064
533.8	46.0129
537.2	47.9614
540.6	47
544	40.3151
547.4	32.6367
550.8	22.8489
554.2	16.7524
557.6	11.5788
561	8.5466
564.4	4.6109
567.8	1.4051
571.2	0.1479
574.6	0
578	0
581.4	0
584.8	0
588.2	0
591.6	0
595	0
598.4	0
601.8	0
605.2	0
608.6	0
612	0
615.4	0
618.8	0.672
622.2	0.6592
625.6	1
629	3.7331
632.4	6.3794
635.8	5.3923
639.2	4.4051
642.6	6.418
646	8.8617
649.4	10.8875
652.8	11.283
656.2	13.4084
659.6	14.5177
663	14.4855
666.4	15.0482
669.8	16.0836
673.2	18.6013
676.6	22.6399
680	31.6785
683.4	42.2894
686.8	42.8521
690.2	37.9807
693.6	33.2219
697	31.2476
700.4	32.2733
703.8	30.3505
707.2	31
710.6	30.9743
714	27.2476
717.4	20.1961
720.8	14
724.2	10.4534
727.6	8.4791
731	5.4952
734.4	5.2347
737.8	4.7781
741.2	4.791
744.6	2.1961
748	1.1833
751.4	1.1704
754.8	1
758.2	0
761.6	0
765	0
768.4	0
771.8	0
775.2	0
778.6	0
782	0
785.4	0
788.8	0
792.2	0
795.6	0
799	0
802.4	0
805.8	0
809.2	0
812.6	0
816	0
819.4	0
822.8	0
826.2	0
829.6	0
833	0
836.4	0
839.8	0
843.2	0
846.6	0
850	0
853.4	0.7846
856.8	0.7717
860.2	1.7588
863.6	3.492
867	3
870.4	2
873.8	2
877.2	2.6945
880.6	4
884	4.3312
887.4	6
890.8	10
894.2	12.6302
897.6	14.6174
901	16.209
904.4	14
907.8	13.1061
911.2	12.8682
914.6	12
918	10.4598
921.4	9.5273
924.8	8.0289
928.2	7.0032
931.6	5.5113
935	3.4759
938.4	3.463
941.8	3
945.2	2
948.6	1
952	0.5884
955.4	0.6013
958.8	0.6141
962.2	0
965.6	0
969	0
972.4	0
975.8	0
979.2	0
982.6	0
986	0
989.4	0
992.8	0
996.2	0
999.6	0
1003	0
1006.4	0
1009.8	0
1013.2	0
1016.6	0
1020	0
1023.4	0
1026.8	0
1030.2	0
1033.6	0
1037	0
1040.4	0
1043.8	0
1047.2	0
1050.6	0
1054	0
1057.4	0
1060.8	0

## Sheet: Figure 3
Figure 3e
	Fluorescence intensity (arb. units) (Red line in Figure 3)									Fluorescence intensity (arb. units) (Black line)
time(min)	prototissue 1	prototissue 2	prototissue 3	prototissue 4	prototissue 5	mean	SD			prototissue 1	prototissue 2	prototissue 3	prototissue 4	prototissue 5	mean	SD
0	53.31	5.84	43.13	38.42	4.67	29.074	22.4035			4.17	10.07	4.6	4.16	9.86	6.572	3.10335
1	80.33	14.42	56.13	61.53	15.67	45.616	29.3207			4.3	9.81	4.44	4.54	10.74	6.766	3.22122
2	80.8	15.88	56.25	62.36	16.4	46.338	29.011			4.31	9.2	4.74	4.49	10.25	6.598	2.88263
3	83.15	17.22	69.78	69.12	16.66	51.186	31.76			4.35	9.96	4.8	4.83	10.73	6.934	3.13146
4	99.34	28.27	88.43	76.55	23.23	63.164	35.1375			4.38	9.05	4.93	4.73	10.77	6.772	2.93503
5	126.8	48.19	114.88	102.94	42.78	87.118	38.9775			4.42	9.27	4.43	4.66	10.64	6.684	3.02655
6	158.27	73.75	145.21	135.34	64.23	115.36	43.2353			4.56	9.05	5.25	4.44	11.9	7.04	3.3081
7	205.36	104.72	191.2	168.92	98.59	153.758	49.3528			4.6	9.18	5.42	4.71	11.01	6.984	2.92966
8	253.34	150.45	237.8	223.91	140.2	201.14	52.1307			4.67	8.49	4.23	4.57	11.14	6.62	3.06775
9	307.33	192.75	290.47	275.06	184.59	250.04	57.2463			4.69	9.15	5.06	4.16	9.92	6.596	2.71561
10	369.36	239.2	347.11	334.02	235.6	305.058	63.0547			4.69	8.67	5.27	4.44	9.79	6.572	2.47688
11	436.12	293.83	423.24	380.32	292.11	365.124	69.0339			4.73	9.33	4.89	4.02	11.07	6.808	3.17391
12	488.22	340.52	473.72	438.22	331.17	414.37	74.0289			4.8	8.76	4.91	4.34	10.34	6.63	2.73187
13	548.87	394.66	537.33	489.02	371.55	468.286	81.3471			4.85	10.01	4.6	4.36	10.35	6.834	3.06174
14	622.42	447.12	614.37	549.27	440.67	534.77	87.7016			4.86	7.98	5.57	4.53	9.93	6.574	2.31102
15	686.33	496.14	663.69	612.23	487.79	589.236	92.8137			4.94	8.75	5.14	3.98	9.61	6.484	2.51828
16	751.24	555.18	740.61	675.2	546.59	653.764	98.3722			4.95	8.87	4.87	4.36	9.97	6.604	2.60973
17	793.27	589.22	770.93	725.43	573.87	690.544	102.605			4.95	9.09	5.65	4	9.74	6.686	2.56942
18	844.23	628.9	826.1	768.04	617.54	736.962	107.653			5.07	9.22	4.6	4.07	9.98	6.588	2.78522
19	868.62	637.09	841.33	796.11	625.51	753.732	114.799			5.07	8.56	4.84	4.25	9.06	6.356	2.26696
20	890.84	647.91	848.53	826.94	630.12	768.868	120.911			5.17	8.9	4.8	4.39	10.43	6.738	2.7401
21	876.34	645.73	843.62	818.22	631.22	763.026	115.664			5.22	9.18	5.06	4.59	9.83	6.776	2.51249

## Sheet: Figure 4
Figure 4d
Green line in Figure 4d									Blue line in Figure 4d									Red line in Figure 4d
	Fluorescence intensity (arb. units)									Fluorescence intensity (arb. units)									Fluorescence intensity (a.u)
Time（s）	prototissue 1	prototissue 2	prototissue 3	prototissue 4	prototissue 5	mean	SD		Time（s）	prototissue 1	prototissue 2	prototissue 3	prototissue 4	prototissue 5	mean	SD		Time（s）	prototissue 1	prototissue 2	prototissue 3	prototissue 4	prototissue 5	Avg	SD
0	64.78	39.72	61.45	38.58	53.51	51.608	12.0938		0	65.29	50.72	62.91	51.22	59.89	58.006	6.70431		0	53.81	41.48	52.36	47.56	43.26	47.694	5.41916
600	114.61	70.43	117.57	85.29	75.67	92.714	22.0196		600	73.31	56.02	72.13	55.24	66.62	64.664	8.62918		739.28	61.4	47.71	59.52	56.71	47.42	54.552	6.59378
1200	124.3	81.03	124.25	91.7	88.05	101.866	20.8128		1200	73.05	56.38	72.14	55.25	66.63	64.69	8.47534		1478.56	64.88	47.82	63.37	59.41	50.77	57.25	7.60349
1800	139.32	97.03	142.44	108.32	103.77	118.176	21.1402		1800	74.04	56.76	73.23	55.31	66.94	65.256	8.86967		2217.84	67.83	46.5	68.43	61.22	51.33	59.062	9.83466
2400	165.93	115.77	168.21	133.5	120.84	140.85	24.8043		2400	74.53	56.6	74.9	55.86	67.19	65.816	9.27897		2957.12	70.25	42.94	73.15	63.26	55.87	61.094	12.1525
3000	197.09	139.49	199.13	161.4	143.59	168.14	28.5807		3000	75.13	56.25	75.6	56.59	67.97	66.308	9.52016		3696.4	72.77	42.81	75.73	67.45	57.69	63.29	13.3484
3600	232.32	162.53	233.01	190.13	166.4	196.878	34.3362		3600	78.1	59.36	78.8	56.96	68.43	68.33	10.1836		4435.68	77.92	41.93	80.42	68.09	61.27	65.926	15.4604
4200	268.87	186.78	271.33	221.42	192.47	228.174	40.4736		4200	81.5	60.05	82.7	60.25	70.62	71.024	10.9857		5174.96	76.74	40.67	83.02	69.82	64.03	66.856	16.2899
4800	309.57	215.3	312.5	255.68	219.12	262.434	47.095		4800	84.89	60.11	86.4	63.34	75.11	73.97	12.0431		5914.24	78.31	41.51	86.63	74.02	62.32	68.558	17.4788
5400	351.53	243.19	354.7	290.6	246.76	297.356	54.228		5400	88.6	64.64	91.26	64.9	78.36	77.552	12.6235		6653.52	78.91	42.7	86.73	73.1	62.16	68.72	17.084
6000	395.4	271.41	396.44	326.25	275.52	333.004	61.3621		6000	95.71	69.78	93.13	68.21	80.97	81.56	12.7615		7392.8	79.54	42.24	88.27	71.97	62.43	68.89	17.6808
6600	435.18	300.86	439.25	361.07	302.74	367.82	67.8311		6600	100.9	72.6	101.8	73.7	84.75	86.75	14.1532		8132.08	102.88	71.46	105.1	92.25	69.16	88.17	17.0313
7200	481.61	330.07	481.43	396.45	332.85	404.482	75.1707		7200	108.21	76.09	106.73	78.3	91.67	92.2	15.1696		8871.36	106.52	74.24	108.73	98.46	73.95	92.38	17.1242
7800	520.52	361.18	524.34	432.45	363.01	440.3	80.3015		7800	114.4	81.84	112.65	82.54	99.55	98.196	15.6999		9610.64	111.78	77.32	115.71	102.57	79.11	97.298	18.0724
8400	560.18	385.62	563.4	466.15	389.15	472.9	87.3004		8400	119.36	87.77	122.54	86.64	107.02	104.666	16.9657		10349.9	119.61	80.93	119.71	107.35	83.75	102.27	18.9012
9000	599.12	413.9	602.26	499.76	417.51	506.51	92.5849		9000	128.22	92.82	127.42	92.16	113.41	110.806	17.7287		11089.2	122.08	82.27	122.93	110.25	88.34	105.174	18.9396
9600	629.16	434.75	632.5	525.2	438.16	531.954	97.2755		9600	135.63	98.25	133.81	97.57	117.37	116.526	18.4239		11828.5	128.15	89.82	124.32	116.06	91.57	109.984	18.1529
10200	647.34	449.05	650.72	541.44	452.42	548.194	99.2337		10200	142.67	104.17	143.82	103.9	125.29	123.97	19.6233		12567.8	129.43	89.88	121.47	118.23	91.76	110.154	18.126
10800	668.32	462.86	671.32	558.84	466.61	565.59	102.626		10800	148.79	111.74	152.88	108.93	133.49	131.166	20.3673		13307	131.83	90.59	123.82	119.79	92.52	111.71	18.9147
11400	683.41	477.22	687.02	573.56	480.37	580.316	103.293		11400	159.68	119.34	162.19	117.37	136.73	139.062	21.3597		14046.3	132.49	94.72	125.03	122.83	95.7	114.154	17.6635
12000	702.96	491.42	705.73	590.29	494.82	597.044	105.691		12000	170.8	124.88	168.32	126.2	145.28	147.096	22.0558		14785.6	135.68	96.11	128.93	125.97	97.78	116.894	18.5572
12600	724.67	508.5	727.67	609.83	512.25	616.584	107.977		12600	179.62	132.93	175.17	132.1	159.15	155.794	22.5751		15524.9	138.67	96.58	131.68	127.7	98.49	118.624	19.6595
13200	748.36	526.08	751.22	630.47	529.97	637.22	110.96		13200	187.45	141.7	184.55	137.54	168.98	164.044	23.4223		16264.2	140.1	99.64	135.78	131.95	101.88	121.87	19.5013
13800	774.55	544.92	777.42	652.98	548.8	659.734	114.637		13800	197.48	145.15	190.77	146.75	173.86	170.802	24.2709		17003.4	139.09	96.63	132.02	127.29	99	118.806	19.6347
14400	794.14	562.32	796.81	671.48	566.43	678.236	115.625		14400	204.69	153.27	203.1	153.85	184.74	179.93	25.3178		17742.7	138.72	98.25	131.04	126.16	98.75	118.584	18.8737
15000	810.99	580.31	814.18	688.9	583.87	695.65	115.322		15000	214.77	161.96	208.97	157.17	198.83	188.34	26.9335		18482	150.61	127.23	146.91	138.85	110.25	134.77	16.3784
15600	832.13	595.28	835.46	706.95	598.7	713.704	118.475		15600	223.58	167.07	215.02	165.65	205.95	195.454	27.2855		19221.3	151.48	127.78	148.72	141.36	112.06	136.28	16.3589
16200	850.8	612.66	853.82	723.92	615.69	731.378	119.15		16200	229.92	173.88	224.24	171.23	213.39	202.532	28.0178		19960.6	153.27	128.03	151.72	142.78	115.2	138.2	16.3041
16800	879.71	636.19	885.22	751.75	639.63	758.5	122.357		16800	238.48	182.29	233.34	177.43	223.46	211	28.9857		20699.8	155.67	128.53	155.5	144.18	116.62	140.1	17.1858
17400	908.89	661.43	911.8	778.22	664.53	784.974	123.749		17400	245.8	188.51	241.55	185.14	225.98	217.396	28.8909		21439.1	156.05	129.06	156.82	145.37	117.02	140.864	17.4168
18000	937.59	690.1	945.71	808.43	694.07	815.18	124.88		18000	256.05	192.66	243.43	193.68	225.73	222.31	28.7008
18600	962.09	708.01	966.03	828.28	710.72	835.026	127.415		18600	257.83	198.39	252.32	197.12	233.89	227.91	28.9235
19200	974.93	718.58	978.13	841.8	722.82	847.252	127.965		19200	258.76	199.77	261.31	203.59	226.15	229.916	29.2984
19800	986.52	727.21	991.52	850.56	730.76	857.314	130.09		19800	263.77	206.73	261.54	206.23	227.95	233.244	28.2545
20400	999.14	743.66	1002.26	861.95	740.49	869.5	129.391		20400	265.82	207.21	268.41	213.25	231.64	237.266	28.71
21000	1005.86	755.52	1010.64	867.73	745.52	877.054	129.03		21000	266.64	210.57	269.22	213.26	232.08	238.354	28.257
21600	1005.09	756.79	1014.13	868.33	746.45	878.158	129.203		21600	267.53	209.01	268.57	214.16	232.69	238.392	28.4725

## Sheet: Figure 5
Figure 5b			Figure 5f
Distance (μm)	Fluorescence intensity (arb. units)		Time (s)	Fluorescence intensity (arb. units)
0	43.4916		0	Interior	Exterior
0.273	43.5217		30	3992.46	747.97
0.546	43.5519		60	4454.95	2004.29
0.819	43.5821		90	5826.65	2355.58
1.092	43.6122		120	6557.06	2688.12
1.365	43.6424		150	7697.76	3032.88
1.638	43.6726		180	8420.19	3356.91
1.911	43.7027		210	8933.49	3775.45
2.184	43.7329		240	9489.16	3800.75
2.457	43.7631		270	9839.23	4088.75
2.73	43.7932		300	10273.9	4464.75
3.003	43.8234		330	10759.8	4785.85
3.276	43.8536		360	11018.5	4992.15
3.549	43.8837		390	11687.8	5192.15
3.822	43.9139		420	11947.2	5356.75
4.095	43.9441		450	12130.5	5678.25
4.368	43.9743		480	12851.3	5804.58
4.641	44.0044		510	13046.2	6214.38
4.914	44.0346		540	13331.8	6495.88
5.187	44.0648		570	13819.5	6522.75
5.46	44.0949		600	13983	6871.51
5.733	44.1251		630	14105.5	6909.88
6.006	44.1553		660	14398.1	7085.75
6.279	44.1854		690	14682.7	7068.25
6.552	44.2156		720	14569.4	7175.05
6.825	44.2458		750	14752.9	7213.43
7.098	44.2752		780	14932	7340.8
7.371	44.303		810	15036.4	7373.62
7.644	44.3341		840	15381.3	7459.25
7.917	44.3654		870	14971.5	7396.15
8.19	44.3928		900	15271.9	7343.9
8.463	44.4171		930	15527.2	7541.05
8.736	44.4435		960	15530.3	7621.25
9.009	44.4719		990	15712.1	7723.75
9.282	44.499		1020	15879.5	7944.25
9.555	44.5206		1050	15907.7	8060.25
9.828	44.5394		1080	15839.4	8333.75
10.101	44.5601		1110	15915.4	8499.65
10.374	44.5888		1140	16295.1	8747.75
10.647	44.6196		1170	16696.8	8923.25
10.92	44.6477		1200	16724	9038.36
11.193	44.6779		1230	16834.2	9161.25
11.466	44.7079		1260	16696.9	9317.35
11.739	44.7327		1290	16805.7	9227.15
12.012	44.7588		1320	17071.1	9377.25
12.285	44.7898		1350	17103.4	9320.84
12.558	44.8199		1380	17238.2	9481.35
12.831	44.8493		1410	17288.1	9560.96
13.104	44.8764		1440	17309.9	9527.55
13.377	44.9053		1470	17312.6	9672.53
13.65	44.9289		1500	17443.2	9704.08
13.923	44.953		1530	17491.1	9829.08
14.196	44.9777		1560	17445.9	9801.9
14.469	45.0006		1590	17580.8	9887.27
14.742	45.0237		1620	17506.4	9929.48
15.015	45.0466		1650	17546.7	9993.79
15.288	45.0664		1680	17541	9917.15
15.561	45.085		1710	17500	10013.9
15.834	45.1032		1740	17560.5	10071.9
16.107	45.124		1770	17624.2	10121.5
16.38	45.1447		1800	17623.5	10270.1
16.653	45.1641
16.926	45.1834
17.199	45.2024
17.472	45.219
17.745	45.2332
18.018	45.2491
18.291	45.2633
18.564	45.276
18.837	45.2827
19.11	45.2915
19.383	45.2956
19.656	45.3009
19.929	45.3075
20.202	45.3205
20.475	45.3316
20.748	45.3421
21.021	45.3518
21.294	45.3634
21.567	45.3727
21.84	45.3776
22.113	45.3858
22.386	45.3933
22.659	45.3949
22.932	45.3949
23.205	45.3927
23.478	45.3937
23.751	45.3912
24.024	45.3817
24.297	45.3617
24.57	45.3326
24.843	45.3075
25.116	45.2788
25.389	45.2407
25.662	45.2058
25.935	45.1691
26.208	45.1213
26.481	45.0761
26.754	45.0268
27.027	44.9775
27.3	44.9222
27.573	44.8662
27.846	44.8059
28.119	44.7428
28.392	44.6826
28.665	44.6257
28.938	44.5698
29.211	44.5127
29.484	44.4492
29.757	44.3858
30.03	44.3192
30.303	44.2467
30.576	44.1745
30.849	44.1056
31.122	44.0338
31.395	43.9602
31.668	43.8847
31.941	43.8061
32.214	43.7253
32.487	43.6354
32.76	43.5453
33.033	43.445
33.306	43.3428
33.579	43.23
33.852	43.1072
34.125	42.9711
34.398	42.827
34.671	42.6758
34.944	42.5187
35.217	42.3545
35.49	42.1805
35.763	42.0095
36.036	41.8329
36.309	41.6521
36.582	41.462
36.855	41.2685
37.128	41.079
37.401	40.8874
37.674	40.6997
37.947	40.5028
38.22	40.3021
38.493	40.0988
38.766	39.8882
39.039	39.6731
39.312	39.4642
39.585	39.2512
39.858	39.0326
40.131	38.8173
40.404	38.5937
40.677	38.3725
40.95	38.1485
41.223	37.9239
41.496	37.7008
41.769	37.4758
42.042	37.2522
42.315	37.0179
42.588	36.773
42.861	36.5207
43.134	36.2681
43.407	36.0136
43.68	35.748
43.953	35.478
44.226	35.2101
44.499	34.94
44.772	34.6595
45.045	34.3786
45.318	34.0963
45.591	33.8125
45.864	33.5242
46.137	33.2345
46.41	32.9519
46.683	32.6715
46.956	32.3962
47.229	32.1211
47.502	31.8495
47.775	31.5772
48.048	31.3083
48.321	31.041
48.594	30.7756
48.867	30.5114
49.14	30.2481
49.413	29.9889
49.686	29.7235
49.959	29.4578
50.232	29.1994
50.505	28.9468
50.778	28.6925
51.051	28.4331
51.324	28.1755
51.597	27.9154
51.87	27.6639
52.143	27.4149
52.416	27.167
52.689	26.9212
52.962	26.676
53.235	26.4287
53.508	26.1821
53.781	25.9373
54.054	25.6878
54.327	25.4387
54.6	25.1854
54.873	24.9317
55.146	24.6797
55.419	24.4257
55.692	24.1712
55.965	23.9111
56.238	23.6548
56.511	23.3978
56.784	23.1473
57.057	22.8987
57.33	22.6575
57.603	22.4252
57.876	22.2004
58.149	21.9769
58.422	21.7562
58.695	21.5428
58.968	21.3304
59.241	21.126
59.514	20.9239
59.787	20.7261
60.06	20.5382
60.333	20.3557
60.606	20.1792
60.879	20.0068
61.152	19.8402
61.425	19.6783
61.698	19.5246
61.971	19.3751
62.244	19.2359
62.517	19.1066
62.79	18.9794
63.063	18.8583
63.336	18.7393
63.609	18.6302
63.882	18.5279
64.155	18.4281
64.428	18.3326
64.701	18.2403
64.974	18.1559
65.247	18.0707
65.52	17.9915
65.793	17.9157
66.066	17.8482
66.339	17.7923
66.612	17.741
66.885	17.7006
67.158	17.6639
67.431	17.6343
67.704	17.6113
67.977	17.5978
68.25	17.5875
68.523	17.5865
68.796	17.5942
69.069	17.6065
69.342	17.628
69.615	17.6554
69.888	17.6907
70.161	17.7354
70.434	17.7888
70.707	17.8447
70.98	17.909
71.253	17.9783
71.526	18.0542
71.799	18.1256
72.072	18.2005
72.345	18.2782
72.618	18.3543
72.891	18.4322
73.164	18.5069
73.437	18.5828
73.71	18.6575
73.983	18.7276
74.256	18.7944
74.529	18.8592
74.802	18.9225
75.075	18.9866
75.348	19.053
75.621	19.1227
75.894	19.1902
76.167	19.2553
76.44	19.3166
76.713	19.3842
76.986	19.4514
77.259	19.5242
77.532	19.5956
77.805	19.6643
78.078	19.73
78.351	19.7987
78.624	19.8678
78.897	19.9319
79.17	19.9998
79.443	20.0656
79.716	20.1316
79.989	20.1941
80.262	20.2524
80.535	20.3081
80.808	20.358
81.081	20.4075
81.354	20.4521
81.627	20.495
81.9	20.5345
82.173	20.5764
82.446	20.6144
82.719	20.6482
82.992	20.6785
83.265	20.7049
83.538	20.7315
83.811	20.7535
84.084	20.7721
84.357	20.7855
84.63	20.7932
84.903	20.7896
85.176	20.7767
85.449	20.7542
85.722	20.7325
85.995	20.7024
86.268	20.6667
86.541	20.6329
86.814	20.5921
87.087	20.5492
87.36	20.5067
87.633	20.4636
87.906	20.4189
88.179	20.3743
88.452	20.3267
88.725	20.2809
88.998	20.2351
89.271	20.1887
89.544	20.1406
89.817	20.0934
90.09	20.0435
90.363	19.9959
90.636	19.9451
90.909	19.8917
91.182	19.8346
91.455	19.7767
91.728	19.7197
92.001	19.6659
92.274	19.6096
92.547	19.5504
92.82	19.4929
93.093	19.4316
93.366	19.371
93.639	19.3085
93.912	19.2434
94.185	19.1819
94.458	19.1157
94.731	19.0472
95.004	18.9775
95.277	18.9088
95.55	18.8342
95.823	18.761
96.096	18.6865
96.369	18.6119
96.642	18.5346
96.915	18.4549
97.188	18.3724
97.461	18.2873
97.734	18.199
98.007	18.107
98.28	18.0109
98.553	17.9103
98.826	17.8121
99.099	17.7148
99.372	17.6205
99.645	17.525
99.918	17.4351
100.191	17.3446
100.464	17.2543
100.737	17.174
101.01	17.0988
101.283	17.0268
101.556	16.959
101.829	16.889
102.102	16.8193
102.375	16.7505
102.648	16.6816
102.921	16.6104
103.194	16.5346
103.467	16.4589
103.74	16.384
104.013	16.313
104.286	16.2372
104.559	16.1615
104.832	16.0876
105.105	16.0144
105.378	15.9445
105.651	15.8758
105.924	15.8051
106.197	15.7397
106.47	15.6781
106.743	15.617
107.016	15.5605
107.289	15.51
107.562	15.4613
107.835	15.4131
108.108	15.3634
108.381	15.3232
108.654	15.2883
108.927	15.2568
109.2	15.226
109.473	15.2015
109.746	15.1763
110.019	15.1522
110.292	15.1291
110.565	15.1101
110.838	15.0951
111.111	15.0835
111.384	15.0744
111.657	15.0699
111.93	15.0683
112.203	15.0738
112.476	15.0858
112.749	15.1004
113.022	15.1194
113.295	15.1402
113.568	15.1617
113.841	15.1835
114.114	15.2075
114.387	15.2322
114.66	15.2555
114.933	15.2747
115.206	15.2893
115.479	15.2994
115.752	15.3112
116.025	15.3217
116.298	15.3314
116.571	15.3372
116.844	15.3438
117.117	15.3528
117.39	15.3591
117.663	15.3671
117.936	15.3733
118.209	15.3813
118.482	15.3883
118.755	15.3976
119.028	15.4034
119.301	15.4048
119.574	15.404
119.847	15.4019
120.12	15.3955
120.393	15.3924
120.666	15.3873
120.939	15.3791
121.212	15.3648
121.485	15.3492
121.758	15.3314
122.031	15.3108
122.304	15.2873
122.577	15.2586
122.85	15.2242
123.123	15.1918
123.396	15.1547
123.669	15.1159
123.942	15.0778
124.215	15.0381
124.488	14.9988
124.761	14.9594
125.034	14.922
125.307	14.886
125.58	14.8527
125.853	14.8233
126.126	14.7975
126.399	14.7736
126.672	14.7525
126.945	14.734
127.218	14.7164
127.491	14.7024
127.764	14.6938
128.037	14.6884
128.31	14.6797
128.583	14.667
128.856	14.6591
129.129	14.6537
129.402	14.6509
129.675	14.6519
129.948	14.657
130.221	14.6634
130.494	14.6735
130.767	14.6857
131.04	14.6995
131.313	14.7138
131.586	14.7245
131.859	14.736
132.132	14.748
132.405	14.7606
132.678	14.7705
132.951	14.7785
133.224	14.7892
133.497	14.8059
133.77	14.8202
134.043	14.834
134.316	14.8412
134.589	14.8488
134.862	14.8546
135.135	14.861
135.408	14.8717
135.681	14.8858
135.954	14.8969
136.227	14.907
136.5	14.9185
136.773	14.9336
137.046	14.9482
137.319	14.9674
137.592	14.9895
137.865	15.0126
138.138	15.0371
138.411	15.0602
138.684	15.0858
138.957	15.1114
139.23	15.1384
139.503	15.1683
139.776	15.1965
140.049	15.2231
140.322	15.2506
140.595	15.2761
140.868	15.3009
141.141	15.3287
141.414	15.3566
141.687	15.384
141.96	15.4116
142.233	15.4405
142.506	15.4719
142.779	15.5016
143.052	15.5335
143.325	15.5675
143.598	15.6028
143.871	15.6364
144.144	15.6729
144.417	15.7098
144.69	15.7465
144.963	15.7847
145.236	15.8194
145.509	15.8561
145.782	15.8926
146.055	15.9297
146.328	15.9641
146.601	15.9998
146.874	16.0386
147.147	16.0747
147.42	16.1087
147.693	16.1466
147.966	16.1825
148.239	16.2227
148.512	16.265
148.785	16.3114
149.058	16.3605
149.331	16.4079
149.604	16.4547
149.877	16.5059
150.15	16.5578
150.423	16.6144
150.696	16.6725
150.969	16.7315
151.242	16.7892
151.515	16.8449
151.788	16.901
152.061	16.9604
152.334	17.0223
152.607	17.0804
152.88	17.1367
153.153	17.1906
153.426	17.2349
153.699	17.2749
153.972	17.3118
154.245	17.3454
154.518	17.3764
154.791	17.4034
155.064	17.4232
155.337	17.4378
155.61	17.4477
155.883	17.4537
156.156	17.4593
156.429	17.4595
156.702	17.4572
156.975	17.4549
157.248	17.4463
157.521	17.4323
157.794	17.4168
158.067	17.3997
158.34	17.3797
158.613	17.3591
158.886	17.3393
159.159	17.3242
159.432	17.3102
159.705	17.2961
159.978	17.2801
160.251	17.2664
160.524	17.2543
160.797	17.2436
161.07	17.2303
161.343	17.2192
161.616	17.2108
161.889	17.2136
162.162	17.2151
162.435	17.2134
162.708	17.2104
162.981	17.2029
163.254	17.1969
163.527	17.193
163.8	17.1879
164.073	17.1864
164.346	17.1838
164.619	17.1842
164.892	17.1831
165.165	17.1815
165.438	17.1788
165.711	17.1761
165.984	17.1701
166.257	17.1635
166.53	17.1596
166.803	17.1557
167.076	17.1524
167.349	17.1576
167.622	17.1683
167.895	17.1809
168.168	17.1947
168.441	17.2108
168.714	17.2279
168.987	17.2473
169.26	17.2718
169.533	17.2978
169.806	17.3246
170.079	17.3524
170.352	17.3865
170.625	17.4209
170.898	17.4529
171.171	17.4888
171.444	17.5257
171.717	17.5622
171.99	17.5975
172.263	17.6331
172.536	17.6659
172.809	17.6979
173.082	17.7296
173.355	17.7571
173.628	17.7851
173.901	17.8146
174.174	17.8439
174.447	17.8742
174.72	17.9062
174.993	17.9462
175.266	17.986
175.539	18.0208
175.812	18.0483
176.085	18.0745
176.358	18.1037
176.631	18.1297
176.904	18.1567
177.177	18.1846
177.45	18.2108
177.723	18.2413
177.996	18.2648
178.269	18.2856
178.542	18.304
178.815	18.3203
179.088	18.3331
179.361	18.3467
179.634	18.3541
179.907	18.3588
180.18	18.3601
180.453	18.3609
180.726	18.3619
180.999	18.3683
181.272	18.3727
181.545	18.3739
181.818	18.3739
182.091	18.3749
182.364	18.377
182.637	18.3797
182.91	18.3838
183.183	18.385
183.456	18.3869
183.729	18.3922
184.002	18.4009
184.275	18.4069
184.548	18.4143
184.821	18.4248
185.094	18.4378
185.367	18.452
185.64	18.4655
185.913	18.4795
186.186	18.4933
186.459	18.5084
186.732	18.5217
187.005	18.5321
187.278	18.544
187.551	18.5574
187.824	18.5686
188.097	18.5799
188.37	18.5884
188.643	18.5939
188.916	18.5925
189.189	18.5894
189.462	18.5824
189.735	18.5826
190.008	18.5842
190.281	18.5863
190.554	18.5954
190.827	18.604
191.1	18.6094
191.373	18.6156
191.646	18.6191
191.919	18.6243
192.192	18.628
192.465	18.63
192.738	18.6376
193.011	18.6502
193.284	18.6676
193.557	18.6923
193.83	18.7181
194.103	18.7472
194.376	18.7734
194.649	18.7964
194.922	18.8125
195.195	18.8274
195.468	18.8447
195.741	18.8668
196.014	18.8909
196.287	18.9171
196.56	18.9458
196.833	18.9751
197.106	19.0031
197.379	19.0365
197.652	19.0703
197.925	19.0998
198.198	19.1338
198.471	19.1677
198.744	19.1988
199.017	19.232
199.29	19.2665
199.563	19.3019
199.836	19.338
200.109	19.3774
200.382	19.4213
200.655	19.4654
200.928	19.517
201.201	19.5711
201.474	19.6265
201.747	19.6861
202.02	19.7476
202.293	19.814
202.566	19.8806
202.839	19.947
203.112	20.0128
203.385	20.0856
203.658	20.152
203.931	20.2182
204.204	20.2862
204.477	20.3516
204.75	20.416
205.023	20.4826
205.296	20.5498
205.569	20.6177
205.842	20.6855
206.115	20.756
206.388	20.8286
206.661	20.9018
206.934	20.9794
207.207	21.0567
207.48	21.1367
207.753	21.2213
208.026	21.3075
208.299	21.3972
208.572	21.4894
208.845	21.5878
209.118	21.6913
209.391	21.7987
209.664	21.9062
209.937	22.0161
210.21	22.1314
210.483	22.251
210.756	22.3768
211.029	22.5108
211.302	22.6412
211.575	22.7752
211.848	22.9157
212.121	23.0563
212.394	23.199
212.667	23.3462
212.94	23.4941
213.213	23.6436
213.486	23.7985
213.759	23.9598
214.032	24.1239
214.305	24.2863
214.578	24.4531
214.851	24.6205
215.124	24.7878
215.397	24.9596
215.67	25.1308
215.943	25.3061
216.216	25.4795
216.489	25.6585
216.762	25.8391
217.035	26.0237
217.308	26.2035
217.581	26.3879
217.854	26.5758
218.127	26.762
218.4	26.9555
218.673	27.1557
218.946	27.3632
219.219	27.5743
219.492	27.788
219.765	28.0052
220.038	28.2252
220.311	28.4471
220.584	28.6719
220.857	28.8969
221.13	29.1217
221.403	29.3444
221.676	29.5655
221.949	29.7876
222.222	30.0113
222.495	30.2337
222.768	30.4525
223.041	30.6665
223.314	30.8765
223.587	31.0885
223.86	31.2943
224.133	31.4964
224.406	31.69
224.679	31.8773
224.952	32.0571
225.225	32.2334
225.498	32.4071
225.771	32.5739
226.044	32.7387
226.317	32.9041
226.59	33.0691
226.863	33.2322
227.136	33.397
227.409	33.5642
227.682	33.7267
227.955	33.8895
228.228	34.0501
228.501	34.2087
228.774	34.3656
229.047	34.5209
229.32	34.6731
229.593	34.8245
229.866	34.9726
230.139	35.1188
230.412	35.2648
230.685	35.4154
230.958	35.5622
231.231	35.7203
231.504	35.8789
231.777	36.0332
232.05	36.1881
232.323	36.3376
232.596	36.4844
232.869	36.6242
233.142	36.7618
233.415	36.8987
233.688	37.038
233.961	37.1741
234.234	37.3094
234.507	37.4364
234.78	37.5595
235.053	37.6832
235.326	37.8045
235.599	37.9254
235.872	38.0435
236.145	38.1588
236.418	38.2743
236.691	38.3838
236.964	38.4933
237.237	38.6034
237.51	38.7069
237.783	38.8094
238.056	38.9062
238.329	39.0037
238.602	39.0977
238.875	39.1932
239.148	39.2871
239.421	39.377
239.694	39.4684
239.967	39.5614
240.24	39.6523
240.513	39.7406
240.786	39.8268
241.059	39.9136
241.332	39.992
241.605	40.0633
241.878	40.1318
242.151	40.2005
242.424	40.2671
242.697	40.3308
242.97	40.3933
243.243	40.4551
243.516	40.5119
243.789	40.5692
244.062	40.6247
244.335	40.6779
244.608	40.7267
244.881	40.7752
245.154	40.8156
245.427	40.8509
245.7	40.8901
245.973	40.9262
246.246	40.9583
246.519	40.9862
246.792	41.0146
247.065	41.0406
247.338	41.0656
247.611	41.0901
247.884	41.1151
248.157	41.1369
248.43	41.1536
248.703	41.1687
248.976	41.1784
249.249	41.186
249.522	41.1906
249.795	41.1945
250.068	41.1988
250.341	41.2013
250.614	41.2085
250.887	41.2143
251.16	41.2169
251.433	41.2205
251.706	41.2227
251.979	41.225
252.252	41.2302
252.525	41.2398
252.798	41.2485
253.071	41.257
253.344	41.2683
253.617	41.2871
253.89	41.3108
254.163	41.3287
254.436	41.3463
254.709	41.3652
254.982	41.3782
255.255	41.3924
255.528	41.4042
255.801	41.4182
256.074	41.4314
256.347	41.4442
256.62	41.4572
256.893	41.4654
257.166	41.4756
257.439	41.4881
257.712	41.4966
257.985	41.5067
258.258	41.5139
258.531	41.5228
258.804	41.5249
259.077	41.5215
259.35	41.5168
259.623	41.5094
259.896	41.5027
260.169	41.4975
260.442	41.4944
260.715	41.4893
260.988	41.4838
261.261	41.4762
261.534	41.465
261.807	41.4525
262.08	41.4412
262.353	41.4369
262.626	41.4319
262.899	41.4295
263.172	41.4281
263.445	41.4287
263.718	41.4288
263.991	41.4285
264.264	41.4313
264.537	41.4333
264.81	41.4366
265.083	41.4402
265.356	41.4437
265.629	41.4507
265.902	41.4583
266.175	41.4648
266.448	41.4706
266.721	41.4768
266.994	41.4849
267.267	41.4908
267.54	41.4884
267.813	41.4793
268.086	41.4747
268.359	41.4694
268.632	41.4624
268.905	41.4558
269.178	41.4502
269.451	41.4519
269.724	41.4491
269.997	41.4472
270.27	41.4455
270.543	41.4435
270.816	41.4473
271.089	41.4458
271.362	41.4451
271.635	41.4471
271.908	41.4481
272.181	41.4504
272.454	41.4516
272.727	41.4584
273	41.4708
273.273	41.4832
273.546	41.4955
273.819	41.5079
274.092	41.5203
274.365	41.5327
274.638	41.5451
274.911	41.5575
275.184	41.5699
275.457	41.5823
275.73	41.5947
276.003	41.6071
276.276	41.6195
276.549	41.6319
276.822	41.6443
277.095	41.6567
277.368	41.669
277.641	41.6814
277.914	41.6938
278.187	41.7062
278.46	41.7186
278.733	41.731
279.006	41.7434
279.279	41.7558
279.552	41.7682

## Sheet: Figure 6
Figure 6b			Figure 6c			Figure 6d				Figure 6e
NO-prototissues			NO-free-prototissues			SNP (0.1 μM)					Siample1	Siample2	Siample3	Siample4	Siample5	mean	SD
Time (s)	Tension force (g)		Time (s)	Tension force (g)		Time (s)	Tension force (g)			ΔTension force (NO-prototissues) (g)	-1.91	-3.52	-2.48	-3.25	-1.81	-2.594	0.7719
0.01	2.93337		0.01	1.49911		0.01	2.17705			ΔTension force (NO-free-prototissues) (g)	0	-0.2	-0.14	-0.3	-0.07	-0.142	0.11584
0.02	2.93317		0.02	1.49895		0.02	2.17754			ΔTension force (0.1 μM SNP) (g)	-2.89	-4.2	-3.1	-1.8	-2.22	-2.842	0.92001
0.03	2.93317		0.03	1.49878		0.03	2.18135
0.04	2.93257		0.04	1.49862		0.04	2.18246
0.05	2.93208		0.05	1.49846		0.05	2.18507			Figure 6f
0.06	2.93119		0.06	1.4983		0.06	2.18345				Siample1	Siample2	Siample3	Siample4	Siample5	mean	SD
0.07	2.93119		0.07	1.49813		0.07	2.18368			Relaxation (NO-prototissues) (%)	22.57	48.5	27.5	31.1	26.38	31.2	10.1328
0.08	2.93139		0.08	1.49797		0.08	2.18687			Relaxation (NO-free-prototissues) (%)	0	3.5	3.2	8	2.5	3.44	2.89707
0.09	2.93139		0.09	1.49781		0.09	2.18975			Relaxation (0.1 μM SNP) (%)	56	41.17	34.06	36.73	48.8	43.352	9.00841
0.1	2.93149		0.1	1.49764		0.1	2.18988
0.11	2.93198		0.11	1.49748		0.11	2.18889
0.12	2.93208		0.12	1.49732		0.12	2.19032
0.13	2.93228		0.13	1.49715		0.13	2.19028
0.14	2.93257		0.14	1.49695		0.14	2.19091
0.15	2.93059		0.15	1.49679		0.15	2.18846
0.16	2.93089		0.16	1.49662		0.16	2.19142
0.17	2.93069		0.17	1.49646		0.17	2.19026
0.18	2.93149		0.18	1.4963		0.18	2.1869
0.19	2.93099		0.19	1.49613		0.19	2.18076
0.2	2.9304		0.2	1.49597		0.2	2.17904
0.21	2.9299		0.21	1.49581		0.21	2.17738
0.22	2.93119		0.22	1.49564		0.22	2.17788
0.23	2.93099		0.23	1.49548		0.23	2.17942
0.24	2.93109		0.24	1.49532		0.24	2.18011
0.25	2.93119		0.25	1.49515		0.25	2.18039
0.26	2.93119		0.26	1.49499		0.26	2.18954
0.27	2.93188		0.27	1.49483		0.27	2.18924
0.28	2.93277		0.28	1.49466		0.28	2.18991
0.29	2.93238		0.29	1.49446		0.29	2.18559
0.3	2.93267		0.3	1.4943		0.3	2.18585
0.31	2.93267		0.31	1.49413		0.31	2.18848
0.32	2.93337		0.32	1.49397		0.32	2.18563
0.33	2.93545		0.33	1.49381		0.33	2.18582
0.34	2.93495		0.34	1.49364		0.34	2.18506
0.35	2.93446		0.35	1.49348		0.35	2.1842
0.36	2.93376		0.36	1.49332		0.36	2.18297
0.37	2.93337		0.37	1.49315		0.37	2.18767
0.38	2.93178		0.38	1.49295		0.38	2.18807
0.39	2.93178		0.39	1.49279		0.39	2.18657
0.4	2.93218		0.4	1.49262		0.4	2.18899
0.41	2.93267		0.41	1.49246		0.41	2.18513
0.42	2.93297		0.42	1.4923		0.42	2.18476
0.43	2.93297		0.43	1.49213		0.43	2.18328
0.44	2.93327		0.44	1.49197		0.44	2.17926
0.45	2.93366		0.45	1.49181		0.45	2.17516
0.46	2.93376		0.46	1.4916		0.46	2.17225
0.47	2.93406		0.47	1.49144		0.47	2.17167
0.48	2.93287		0.48	1.49128		0.48	2.16402
0.49	2.93188		0.49	1.49111		0.49	2.17182
0.5	2.93317		0.5	1.49095		0.5	2.17039
0.51	2.93267		0.51	1.49079		0.51	2.16556
0.52	2.93168		0.52	1.49062		0.52	2.16557
0.53	2.93109		0.53	1.49042		0.53	2.16671
0.54	2.93129		0.54	1.49026		0.54	2.16504
0.55	2.93188		0.55	1.49009		0.55	2.16698
0.56	2.93198		0.56	1.48993		0.56	2.16858
0.57	2.93		0.57	1.48977		0.57	2.16759
0.58	2.92881		0.58	1.4896		0.58	2.16853
0.59	2.9299		0.59	1.4894		0.59	2.16806
0.6	2.93069		0.6	1.48924		0.6	2.1656
0.61	2.93119		0.61	1.48907		0.61	2.16601
0.62	2.93149		0.62	1.48891		0.62	2.16694
0.63	2.93178		0.63	1.48875		0.63	2.1654
0.64	2.93089		0.64	1.48858		0.64	2.16336
0.65	2.93099		0.65	1.48838		0.65	2.16374
0.66	2.93059		0.66	1.48822		0.66	2.1651
0.67	2.93208		0.67	1.48805		0.67	2.16243
0.68	2.92842		0.68	1.48789		0.68	2.16475
0.69	2.92822		0.69	1.48773		0.69	2.16704
0.7	2.92851		0.7	1.48756		0.7	2.16868
0.71	2.92901		0.71	1.48736		0.71	2.17876
0.72	2.92594		0.72	1.4872		0.72	2.18135
0.73	2.92584		0.73	1.48703		0.73	2.18402
0.74	2.92604		0.74	1.48687		0.74	2.18303
0.75	2.92723		0.75	1.48671		0.75	2.18404
0.76	2.92772		0.76	1.48654		0.76	2.17949
0.77	2.92812		0.77	1.48638		0.77	2.17755
0.78	2.92812		0.78	1.48618		0.78	2.17781
0.79	2.92891		0.79	1.48601		0.79	2.1792
0.8	2.92842		0.8	1.48585		0.8	2.18189
0.81	2.92891		0.81	1.48569		0.81	2.18401
0.82	2.92832		0.82	1.48552		0.82	2.1789
0.83	2.92881		0.83	1.48536		0.83	2.18138
0.84	2.92871		0.84	1.4852		0.84	2.18162
0.85	2.92871		0.85	1.48504		0.85	2.18481
0.86	2.92832		0.86	1.48483		0.86	2.18705
0.87	2.92891		0.87	1.48467		0.87	2.18941
0.88	2.92881		0.88	1.4845		0.88	2.18448
0.89	2.92911		0.89	1.48434		0.89	2.18619
0.9	2.9296		0.9	1.48418		0.9	2.18251
0.91	2.9305		0.91	1.48402		0.91	2.18245
0.92	2.93069		0.92	1.48385		0.92	2.18376
0.93	2.93079		0.93	1.48369		0.93	2.1824
0.94	2.93129		0.94	1.48353		0.94	2.18143
0.95	2.93119		0.95	1.48332		0.95	2.1825
0.96	2.93149		0.96	1.48316		0.96	2.18014
0.97	2.93109		0.97	1.483		0.97	2.18083
0.98	2.93059		0.98	1.48283		0.98	2.18441
0.99	2.9298		0.99	1.48267		0.99	2.18347
1	2.9296		1	1.48251		1	2.18384
1.01	2.92743		1.01	1.48234		1.01	2.18385
1.02	2.92663		1.02	1.48218		1.02	2.1875
1.03	2.92703		1.03	1.48202		1.03	2.18908
1.04	2.92564		1.04	1.48185		1.04	2.18783
1.05	2.92574		1.05	1.48169		1.05	2.18781
1.06	2.92634		1.06	1.48153		1.06	2.18862
1.07	2.92762		1.07	1.48136		1.07	2.18692
1.08	2.92822		1.08	1.4812		1.08	2.18585
1.09	2.92851		1.09	1.48104		1.09	2.1832
1.1	2.92812		1.1	1.48087		1.1	2.17961
1.11	2.92683		1.11	1.48071		1.11	2.17819
1.12	2.92644		1.12	1.48055		1.12	2.1786
1.13	2.92604		1.13	1.48038		1.13	2.17977
1.14	2.92525		1.14	1.48022		1.14	2.18018
1.15	2.92644		1.15	1.48006		1.15	2.18109
1.16	2.92792		1.16	1.47989		1.16	2.1824
1.17	2.92792		1.17	1.47973		1.17	2.18388
1.18	2.92663		1.18	1.47957		1.18	2.18641
1.19	2.92693		1.19	1.4794		1.19	2.18884
1.2	2.92752		1.2	1.47924		1.2	2.18784
1.21	2.92713		1.21	1.47908		1.21	2.18892
1.22	2.92782		1.22	1.47892		1.22	2.17937
1.23	2.92743		1.23	1.47875		1.23	2.17809
1.24	2.92584		1.24	1.47859		1.24	2.174
1.25	2.92594		1.25	1.47843		1.25	2.17274
1.26	2.92594		1.26	1.47826		1.26	2.17158
1.27	2.92584		1.27	1.4781		1.27	2.17344
1.28	2.92604		1.28	1.47794		1.28	2.17332
1.29	2.92554		1.29	1.47777		1.29	2.17468
1.3	2.92604		1.3	1.47761		1.3	2.1758
1.31	2.92614		1.31	1.47749		1.31	2.177
1.32	2.92624		1.32	1.47732		1.32	2.17604
1.33	2.92584		1.33	1.47716		1.33	2.17977
1.34	2.9201		1.34	1.477		1.34	2.17929
1.35	2.9197		1.35	1.47683		1.35	2.18176
1.36	2.92		1.36	1.47667		1.36	2.18056
1.37	2.9204		1.37	1.47651		1.37	2.18035
1.38	2.92119		1.38	1.47639		1.38	2.18093
1.39	2.92119		1.39	1.47622		1.39	2.1854
1.4	2.92149		1.4	1.47606		1.4	2.18128
1.41	2.92119		1.41	1.4759		1.41	2.18607
1.42	2.92168		1.42	1.47573		1.42	2.18565
1.43	2.92139		1.43	1.47561		1.43	2.18379
1.44	2.92218		1.44	1.47545		1.44	2.18492
1.45	2.92238		1.45	1.47528		1.45	2.18508
1.46	2.92119		1.46	1.47512		1.46	2.18789
1.47	2.9203		1.47	1.475		1.47	2.19257
1.48	2.91941		1.48	1.47484		1.48	2.19342
1.49	2.9202		1.49	1.47467		1.49	2.1863
1.5	2.92059		1.5	1.47451		1.5	2.18489
1.51	2.9202		1.51	1.47439		1.51	2.18221
1.52	2.9195		1.52	1.47422		1.52	2.1793
1.53	2.9197		1.53	1.47406		1.53	2.17533
1.54	2.9203		1.54	1.47394		1.54	2.16554
1.55	2.9203		1.55	1.47377		1.55	2.16619
1.56	2.9199		1.56	1.47361		1.56	2.16835
1.57	2.91941		1.57	1.47349		1.57	2.16632
1.58	2.92218		1.58	1.47333		1.58	2.16509
1.59	2.92297		1.59	1.47316		1.59	2.16452
1.6	2.92228		1.6	1.47304		1.6	2.16496
1.61	2.92337		1.61	1.47288		1.61	2.16548
1.62	2.92297		1.62	1.47275		1.62	2.16859
1.63	2.92178		1.63	1.47259		1.63	2.16838
1.64	2.92099		1.64	1.47247		1.64	2.16715
1.65	2.92168		1.65	1.47231		1.65	2.16847
1.66	2.92198		1.66	1.47214		1.66	2.17285
1.67	2.92089		1.67	1.47202		1.67	2.17076
1.68	2.91941		1.68	1.47186		1.68	2.17095
1.69	2.9197		1.69	1.47173		1.69	2.17131
1.7	2.9198		1.7	1.47157		1.7	2.16823
1.71	2.9199		1.71	1.47145		1.71	2.17056
1.72	2.9198		1.72	1.47129		1.72	2.1697
1.73	2.9196		1.73	1.47116		1.73	2.17047
1.74	2.9198		1.74	1.471		1.74	2.1696
1.75	2.9199		1.75	1.47088		1.75	2.17123
1.76	2.91881		1.76	1.47071		1.76	2.1752
1.77	2.91911		1.77	1.47059		1.77	2.17541
1.78	2.91792		1.78	1.47047		1.78	2.17871
1.79	2.91743		1.79	1.47031		1.79	2.18138
1.8	2.91624		1.8	1.47018		1.8	2.18389
1.81	2.91535		1.81	1.47002		1.81	2.18703
1.82	2.91446		1.82	1.4699		1.82	2.18961
1.83	2.91446		1.83	1.46978		1.83	2.19285
1.84	2.91426		1.84	1.46961		1.84	2.19219
1.85	2.91396		1.85	1.46949		1.85	2.19491
1.86	2.91386		1.86	1.46933		1.86	2.19516
1.87	2.91366		1.87	1.4692		1.87	2.19654
1.88	2.91307		1.88	1.46908		1.88	2.19472
1.89	2.91277		1.89	1.46896		1.89	2.1956
1.9	2.91287		1.9	1.4688		1.9	2.19325
1.91	2.91257		1.91	1.46867		1.91	2.19545
1.92	2.91109		1.92	1.46855		1.92	2.19577
1.93	2.91099		1.93	1.46839		1.93	2.19898
1.94	2.9105		1.94	1.46827		1.94	2.19751
1.95	2.9101		1.95	1.46814		1.95	2.20138
1.96	2.91		1.96	1.46802		1.96	2.205
1.97	2.9098		1.97	1.46786		1.97	2.20039
1.98	2.91069		1.98	1.46774		1.98	2.19435
1.99	2.91099		1.99	1.46761		1.99	2.18912
2	2.91188		2	1.46749		2	2.18594
2.01	2.91238		2.01	1.46737		2.01	2.18119
2.02	2.91436		2.02	1.46721		2.02	2.1749
2.03	2.91505		2.03	1.46708		2.03	2.17414
2.04	2.91525		2.04	1.46696		2.04	2.17202
2.05	2.91624		2.05	1.46684		2.05	2.18066
2.06	2.91683		2.06	1.46672		2.06	2.18207
2.07	2.91634		2.07	1.46659		2.07	2.17845
2.08	2.91515		2.08	1.46643		2.08	2.17965
2.09	2.91455		2.09	1.46631		2.09	2.18049
2.1	2.91366		2.1	1.46619		2.1	2.18075
2.11	2.91356		2.11	1.46606		2.11	2.18211
2.12	2.91436		2.12	1.46594		2.12	2.18264
2.13	2.91416		2.13	1.46582		2.13	2.18247
2.14	2.91475		2.14	1.4657		2.14	2.17986
2.15	2.91574		2.15	1.46557		2.15	2.17934
2.16	2.91485		2.16	1.46545		2.16	2.17726
2.17	2.91564		2.17	1.46533		2.17	2.17378
2.18	2.91723		2.18	1.46521		2.18	2.17309
2.19	2.91802		2.19	1.46508		2.19	2.17265
2.2	2.91812		2.2	1.46496		2.2	2.1759
2.21	2.91792		2.21	1.46484		2.21	2.17406
2.22	2.91871		2.22	1.46472		2.22	2.17432
2.23	2.91842		2.23	1.46459		2.23	2.17374
2.24	2.91861		2.24	1.46447		2.24	2.18088
2.25	2.9203		2.25	1.46435		2.25	2.18368
2.26	2.9195		2.26	1.46423		2.26	2.18481
2.27	2.91851		2.27	1.4641		2.27	2.18506
2.28	2.92		2.28	1.46398		2.28	2.18691
2.29	2.9204		2.29	1.46386		2.29	2.18566
2.3	2.92079		2.3	1.46374		2.3	2.18635
2.31	2.92149		2.31	1.46366		2.31	2.18625
2.32	2.92208		2.32	1.46353		2.32	2.18505
2.33	2.92218		2.33	1.46341		2.33	2.18313
2.34	2.92386		2.34	1.46329		2.34	2.18407
2.35	2.9303		2.35	1.46317		2.35	2.18402
2.36	2.93139		2.36	1.46304		2.36	2.18361
2.37	2.93099		2.37	1.46296		2.37	2.181
2.38	2.93059		2.38	1.46284		2.38	2.1821
2.39	2.93099		2.39	1.46272		2.39	2.18609
2.4	2.93149		2.4	1.4626		2.4	2.18831
2.41	2.93158		2.41	1.46247		2.41	2.18919
2.42	2.93188		2.42	1.46239		2.42	2.1967
2.43	2.93099		2.43	1.46227		2.43	2.19622
2.44	2.93149		2.44	1.46215		2.44	2.19328
2.45	2.9305		2.45	1.46202		2.45	2.19381
2.46	2.9297		2.46	1.46194		2.46	2.19193
2.47	2.9304		2.47	1.46182		2.47	2.18151
2.48	2.93198		2.48	1.4617		2.48	2.17879
2.49	2.93356		2.49	1.46162		2.49	2.17774
2.5	2.93356		2.5	1.46149		2.5	2.17573
2.51	2.93257		2.51	1.46137		2.51	2.17481
2.52	2.93277		2.52	1.46129		2.52	2.17654
2.53	2.93485		2.53	1.46117		2.53	2.18033
2.54	2.93535		2.54	1.46104		2.54	2.17942
2.55	2.93505		2.55	1.46096		2.55	2.18124
2.56	2.93535		2.56	1.46084		2.56	2.17979
2.57	2.93475		2.57	1.46072		2.57	2.17891
2.58	2.93475		2.58	1.46064		2.58	2.17683
2.59	2.93436		2.59	1.46051		2.59	2.17392
2.6	2.93465		2.6	1.46043		2.6	2.17298
2.61	2.93446		2.61	1.46031		2.61	2.1698
2.62	2.93307		2.62	1.46023		2.62	2.16917
2.63	2.93287		2.63	1.46011		2.63	2.16776
2.64	2.93337		2.64	1.46002		2.64	2.16456
2.65	2.93287		2.65	1.4599		2.65	2.16452
2.66	2.93248		2.66	1.45982		2.66	2.16353
2.67	2.93158		2.67	1.4597		2.67	2.16389
2.68	2.93327		2.68	1.45962		2.68	2.16693
2.69	2.93238		2.69	1.45949		2.69	2.16917
2.7	2.93267		2.7	1.45941		2.7	2.16806
2.71	2.93287		2.71	1.45929		2.71	2.16572
2.72	2.93267		2.72	1.45921		2.72	2.17209
2.73	2.93238		2.73	1.45909		2.73	2.17313
2.74	2.93208		2.74	1.459		2.74	2.17941
2.75	2.93257		2.75	1.45892		2.75	2.17436
2.76	2.93277		2.76	1.4588		2.76	2.17305
2.77	2.93287		2.77	1.45872		2.77	2.17045
2.78	2.93158		2.78	1.4586		2.78	2.16907
2.79	2.93198		2.79	1.45852		2.79	2.1676
2.8	2.93188		2.8	1.45843		2.8	2.16996
2.81	2.93149		2.81	1.45831		2.81	2.16654
2.82	2.93208		2.82	1.45823		2.82	2.16741
2.83	2.93238		2.83	1.45815		2.83	2.16718
2.84	2.93277		2.84	1.45803		2.84	2.17324
2.85	2.93208		2.85	1.45794		2.85	2.17299
2.86	2.93267		2.86	1.45786		2.86	2.17402
2.87	2.93307		2.87	1.45778		2.87	2.17277
2.88	2.93416		2.88	1.45766		2.88	2.17521
2.89	2.93436		2.89	1.45758		2.89	2.17428
2.9	2.93475		2.9	1.4575		2.9	2.17439
2.91	2.93426		2.91	1.45741		2.91	2.17377
2.92	2.93485		2.92	1.45729		2.92	2.1757
2.93	2.93545		2.93	1.45721		2.93	2.16949
2.94	2.93356		2.94	1.45713		2.94	2.16868
2.95	2.93406		2.95	1.45705		2.95	2.1722
2.96	2.93545		2.96	1.45696		2.96	2.17187
2.97	2.93574		2.97	1.45684		2.97	2.16771
2.98	2.93554		2.98	1.45676		2.98	2.17239
2.99	2.93515		2.99	1.45668		2.99	2.1719
3	2.93624		3	1.4566		3	2.17143
3.01	2.93634		3.01	1.45652		3.01	2.17255
3.02	2.93624		3.02	1.45643		3.02	2.17199
3.03	2.93653		3.03	1.45635		3.03	2.17221
3.04	2.93653		3.04	1.45627		3.04	2.17177
3.05	2.9404		3.05	1.45619		3.05	2.17047
3.06	2.9403		3.06	1.45607		3.06	2.1745
3.07	2.9403		3.07	1.45599		3.07	2.17149
3.08	2.9404		3.08	1.4559		3.08	2.16824
3.09	2.94109		3.09	1.45582		3.09	2.16835
3.1	2.94158		3.1	1.45574		3.1	2.1684
3.11	2.94188		3.11	1.45566		3.11	2.16691
3.12	2.94119		3.12	1.45558		3.12	2.16872
3.13	2.94129		3.13	1.4555		3.13	2.16529
3.14	2.94178		3.14	1.45541		3.14	2.1678
3.15	2.94099		3.15	1.45533		3.15	2.16671
3.16	2.9397		3.16	1.45525		3.16	2.17007
3.17	2.93931		3.17	1.45521		3.17	2.17325
3.18	2.93881		3.18	1.45513		3.18	2.17685
3.19	2.93772		3.19	1.45505		3.19	2.17524
3.2	2.93832		3.2	1.45497		3.2	2.1775
3.21	2.93842		3.21	1.45488		3.21	2.18134
3.22	2.93802		3.22	1.4548		3.22	2.17957
3.23	2.93832		3.23	1.45472		3.23	2.17784
3.24	2.93822		3.24	1.45464		3.24	2.18009
3.25	2.93861		3.25	1.45456		3.25	2.17768
3.26	2.93871		3.26	1.45452		3.26	2.18329
3.27	2.93891		3.27	1.45444		3.27	2.1802
3.28	2.93931		3.28	1.45435		3.28	2.17972
3.29	2.93822		3.29	1.45427		3.29	2.18404
3.3	2.93772		3.3	1.45419		3.3	2.18591
3.31	2.93752		3.31	1.45415		3.31	2.18518
3.32	2.93703		3.32	1.45407		3.32	2.19013
3.33	2.93634		3.33	1.45399		3.33	2.19146
3.34	2.93634		3.34	1.4539		3.34	2.19354
3.35	2.93604		3.35	1.45386		3.35	2.18821
3.36	2.93317		3.36	1.45378		3.36	2.18639
3.37	2.93287		3.37	1.4537		3.37	2.18447
3.38	2.93297		3.38	1.45366		3.38	2.18545
3.39	2.93297		3.39	1.45358		3.39	2.18506
3.4	2.93139		3.4	1.4535		3.4	2.17803
3.41	2.93089		3.41	1.45346		3.41	2.18073
3.42	2.9305		3.42	1.45337		3.42	2.17998
3.43	2.9299		3.43	1.45333		3.43	2.1833
3.44	2.9296		3.44	1.45325		3.44	2.18558
3.45	2.92901		3.45	1.45317		3.45	2.18743
3.46	2.92941		3.46	1.45313		3.46	2.18697
3.47	2.9303		3.47	1.45305		3.47	2.18845
3.48	2.93069		3.48	1.45301		3.48	2.19108
3.49	2.9301		3.49	1.45293		3.49	2.19631
3.5	2.92871		3.5	1.45288		3.5	2.19812
3.51	2.9295		3.51	1.4528		3.51	2.19968
3.52	2.93178		3.52	1.45276		3.52	2.19997
3.53	2.92931		3.53	1.45268		3.53	2.20214
3.54	2.92802		3.54	1.45264		3.54	2.20116
3.55	2.92782		3.55	1.45256		3.55	2.19971
3.56	2.92713		3.56	1.45252		3.56	2.20068
3.57	2.92703		3.57	1.45248		3.57	2.19396
3.58	2.92713		3.58	1.4524		3.58	2.19348
3.59	2.92703		3.59	1.45235		3.59	2.19171
3.6	2.92673		3.6	1.45227		3.6	2.19414
3.61	2.92604		3.61	1.45223		3.61	2.19239
3.62	2.92584		3.62	1.45219		3.62	2.19256
3.63	2.92604		3.63	1.45211		3.63	2.1951
3.64	2.92653		3.64	1.45207		3.64	2.19715
3.65	2.92723		3.65	1.45203		3.65	2.19472
3.66	2.92792		3.66	1.45195		3.66	2.19454
3.67	2.92911		3.67	1.45191		3.67	2.192
3.68	2.9296		3.68	1.45186		3.68	2.18998
3.69	2.9298		3.69	1.45182		3.69	2.18621
3.7	2.93079		3.7	1.45174		3.7	2.18487
3.71	2.9304		3.71	1.4517		3.71	2.18317
3.72	2.9296		3.72	1.45166		3.72	2.18233
3.73	2.92931		3.73	1.45162		3.73	2.18369
3.74	2.92921		3.74	1.45158		3.74	2.18456
3.75	2.92901		3.75	1.4515		3.75	2.18215
3.76	2.92861		3.76	1.45146		3.76	2.18414
3.77	2.92792		3.77	1.45142		3.77	2.17663
3.78	2.92832		3.78	1.45138		3.78	2.1806
3.79	2.92941		3.79	1.45133		3.79	2.18426
3.8	2.9298		3.8	1.45129		3.8	2.17866
3.81	2.93099		3.81	1.45125		3.81	2.17733
3.82	2.93139		3.82	1.45121		3.82	2.177
3.83	2.93208		3.83	1.45117		3.83	2.17553
3.84	2.93228		3.84	1.45113		3.84	2.17087
3.85	2.93376		3.85	1.45109		3.85	2.16671
3.86	2.93426		3.86	1.45105		3.86	2.16362
3.87	2.93396		3.87	1.45101		3.87	2.16123
3.88	2.93356		3.88	1.45097		3.88	2.16178
3.89	2.93208		3.89	1.45093		3.89	2.15036
3.9	2.93158		3.9	1.45089		3.9	2.1475
3.91	2.93099		3.91	1.45084		3.91	2.15626
3.92	2.93238		3.92	1.4508		3.92	2.15793
3.93	2.93267		3.93	1.45076		3.93	2.16481
3.94	2.93307		3.94	1.45072		3.94	2.16521
3.95	2.93594		3.95	1.45068		3.95	2.16879
3.96	2.93594		3.96	1.45064		3.96	2.17007
3.97	2.93485		3.97	1.4506		3.97	2.17178
3.98	2.93515		3.98	1.4506		3.98	2.17229
3.99	2.93584		3.99	1.45056		3.99	2.1745
4	2.93624		4	1.45052		4	2.17096
4.01	2.93545		4.01	1.45048		4.01	2.17211
4.02	2.93475		4.02	1.45044		4.02	2.16977
4.03	2.93386		4.03	1.45044		4.03	2.1732
4.04	2.93317		4.04	1.4504		4.04	2.17208
4.05	2.93277		4.05	1.45036		4.05	2.17343
4.06	2.92802		4.06	1.45031		4.06	2.17474
4.07	2.92762		4.07	1.45031		4.07	2.17524
4.08	2.92762		4.08	1.45027		4.08	2.17541
4.09	2.92792		4.09	1.45023		4.09	2.17626
4.1	2.92752		4.1	1.45023		4.1	2.17929
4.11	2.92762		4.11	1.45019		4.11	2.18134
4.12	2.92772		4.12	1.45015		4.12	2.18245
4.13	2.92921		4.13	1.45015		4.13	2.1848
4.14	2.9297		4.14	1.45011		4.14	2.18387
4.15	2.9296		4.15	1.45011		4.15	2.18589
4.16	2.9298		4.16	1.45007		4.16	2.18275
4.17	2.93089		4.17	1.45003		4.17	2.19029
4.18	2.9304		4.18	1.45003		4.18	2.19226
4.19	2.9295		4.19	1.44999		4.19	2.19484
4.2	2.92851		4.2	1.44999		4.2	2.19603
4.21	2.92772		4.21	1.44995		4.21	2.19854
4.22	2.92772		4.22	1.44995		4.22	2.20186
4.23	2.92772		4.23	1.44991		4.23	2.20608
4.24	2.92743		4.24	1.44991		4.24	2.20982
4.25	2.92782		4.25	1.44987		4.25	2.21249
4.26	2.92752		4.26	1.44987		4.26	2.21581
4.27	2.92782		4.27	1.44982		4.27	2.21521
4.28	2.92802		4.28	1.44982		4.28	2.21435
4.29	2.92842		4.29	1.44982		4.29	2.21545
4.3	2.92812		4.3	1.44978		4.3	2.21653
4.31	2.92822		4.31	1.44978		4.31	2.21739
4.32	2.92762		4.32	1.44974		4.32	2.21489
4.33	2.92792		4.33	1.44974		4.33	2.21141
4.34	2.92713		4.34	1.44974		4.34	2.20741
4.35	2.92644		4.35	1.4497		4.35	2.20454
4.36	2.92574		4.36	1.4497		4.36	2.20191
4.37	2.92554		4.37	1.4497		4.37	2.20387
4.38	2.92584		4.38	1.44966		4.38	2.20617
4.39	2.92238		4.39	1.44966		4.39	2.20285
4.4	2.92257		4.4	1.44966		4.4	2.20981
4.41	2.92446		4.41	1.44966		4.41	2.21314
4.42	2.92446		4.42	1.44962		4.42	2.21106
4.43	2.92495		4.43	1.44962		4.43	2.20717
4.44	2.92564		4.44	1.44962		4.44	2.20462
4.45	2.92584		4.45	1.44962		4.45	2.20334
4.46	2.92604		4.46	1.44958		4.46	2.19692
4.47	2.92624		4.47	1.44958		4.47	2.19814
4.48	2.92554		4.48	1.44958		4.48	2.1944
4.49	2.92564		4.49	1.44958		4.49	2.1975
4.5	2.92426		4.5	1.44958		4.5	2.19513
4.51	2.92396		4.51	1.44954		4.51	2.19283
4.52	2.92317		4.52	1.44954		4.52	2.19448
4.53	2.9204		4.53	1.44954		4.53	2.19614
4.54	2.92317		4.54	1.44954		4.54	2.19402
4.55	2.92366		4.55	1.44954		4.55	2.19618
4.56	2.92366		4.56	1.44954		4.56	2.19791
4.57	2.92485		4.57	1.44954		4.57	2.19733
4.58	2.92446		4.58	1.44954		4.58	2.19586
4.59	2.92515		4.59	1.44954		4.59	2.19774
4.6	2.92515		4.6	1.4495		4.6	2.19694
4.61	2.92505		4.61	1.4495		4.61	2.19788
4.62	2.92584		4.62	1.4495		4.62	2.19436
4.63	2.92574		4.63	1.4495		4.63	2.19387
4.64	2.92505		4.64	1.4495		4.64	2.19204
4.65	2.92465		4.65	1.4495		4.65	2.19251
4.66	2.92426		4.66	1.4495		4.66	2.19166
4.67	2.92356		4.67	1.4495		4.67	2.19704
4.68	2.92307		4.68	1.4495		4.68	2.19497
4.69	2.92267		4.69	1.4495		4.69	2.19507
4.7	2.92248		4.7	1.4495		4.7	2.18557
4.71	2.92178		4.71	1.4495		4.71	2.19132
4.72	2.92178		4.72	1.4495		4.72	2.19643
4.73	2.9204		4.73	1.4495		4.73	2.19954
4.74	2.92139		4.74	1.4495		4.74	2.19816
4.75	2.92188		4.75	1.4495		4.75	2.19894
4.76	2.92228		4.76	1.4495		4.76	2.19994
4.77	2.92238		4.77	1.44954		4.77	2.19778
4.78	2.92257		4.78	1.44954		4.78	2.19767
4.79	2.92218		4.79	1.44954		4.79	2.20135
4.8	2.92168		4.8	1.44954		4.8	2.20573
4.81	2.9203		4.81	1.44954		4.81	2.20178
4.82	2.91911		4.82	1.44954		4.82	2.19975
4.83	2.91891		4.83	1.44954		4.83	2.20231
4.84	2.91871		4.84	1.44954		4.84	2.20175
4.85	2.91782		4.85	1.44954		4.85	2.20367
4.86	2.91624		4.86	1.44954		4.86	2.20584
4.87	2.91653		4.87	1.44958		4.87	2.20735
4.88	2.91663		4.88	1.44958		4.88	2.20332
4.89	2.91683		4.89	1.44958		4.89	2.19917
4.9	2.91792		4.9	1.44958		4.9	2.19643
4.91	2.91644		4.91	1.44958		4.91	2.19425
4.92	2.91703		4.92	1.44958		4.92	2.18922
4.93	2.91584		4.93	1.44962		4.93	2.18964
4.94	2.91554		4.94	1.44962		4.94	2.18833
4.95	2.91515		4.95	1.44962		4.95	2.18808
4.96	2.91455		4.96	1.44962		4.96	2.18385
4.97	2.91396		4.97	1.44962		4.97	2.18679
4.98	2.91356		4.98	1.44962		4.98	2.18654
4.99	2.91327		4.99	1.44966		4.99	2.18708
5	2.91317		5	1.44966		5	2.18357
5.01	2.91267		5.01	1.44966		5.01	2.18628
5.02	2.91277		5.02	1.44966		5.02	2.1878
5.03	2.91297		5.03	1.4497		5.03	2.18508
5.04	2.91396		5.04	1.4497		5.04	2.18269
5.05	2.91416		5.05	1.4497		5.05	2.1823
5.06	2.91495		5.06	1.4497		5.06	2.18032
5.07	2.91535		5.07	1.4497		5.07	2.17626
5.08	2.91614		5.08	1.44974		5.08	2.17154
5.09	2.91594		5.09	1.44974		5.09	2.17157
5.1	2.91535		5.1	1.44974		5.1	2.16867
5.11	2.91505		5.11	1.44974		5.11	2.16453
5.12	2.91465		5.12	1.44978		5.12	2.16275
5.13	2.91475		5.13	1.44978		5.13	2.16106
5.14	2.91436		5.14	1.44978		5.14	2.16137
5.15	2.91376		5.15	1.44978		5.15	2.1629
5.16	2.91376		5.16	1.44982		5.16	2.16135
5.17	2.91386		5.17	1.44982		5.17	2.17
5.18	2.91356		5.18	1.44982		5.18	2.16947
5.19	2.91416		5.19	1.44982		5.19	2.1675
5.2	2.91485		5.2	1.44987		5.2	2.17077
5.21	2.91574		5.21	1.44987		5.21	2.17808
5.22	2.91634		5.22	1.44987		5.22	2.17773
5.23	2.91554		5.23	1.44987		5.23	2.17908
5.24	2.91515		5.24	1.44991		5.24	2.17422
5.25	2.91446		5.25	1.44991		5.25	2.17291
5.26	2.91317		5.26	1.44991		5.26	2.17192
5.27	2.91267		5.27	1.44991		5.27	2.16869
5.28	2.91168		5.28	1.44995		5.28	2.16858
5.29	2.91099		5.29	1.44995		5.29	2.1671
5.3	2.91109		5.3	1.44995		5.3	2.16598
5.31	2.9104		5.31	1.44995		5.31	2.15923
5.32	2.9098		5.32	1.44999		5.32	2.15575
5.33	2.9102		5.33	1.44999		5.33	2.16052
5.34	2.9102		5.34	1.44999		5.34	2.15971
5.35	2.91089		5.35	1.44999		5.35	2.16103
5.36	2.91139		5.36	1.45003		5.36	2.1611
5.37	2.91139		5.37	1.45003		5.37	2.16126
5.38	2.91188		5.38	1.45003		5.38	2.15873
5.39	2.91119		5.39	1.45003		5.39	2.1601
5.4	2.91455		5.4	1.45007		5.4	2.16045
5.41	2.91485		5.41	1.45007		5.41	2.1601
5.42	2.91356		5.42	1.45007		5.42	2.15789
5.43	2.91257		5.43	1.45007		5.43	2.15794
5.44	2.91188		5.44	1.45007		5.44	2.15781
5.45	2.91119		5.45	1.45011		5.45	2.1622
5.46	2.91119		5.46	1.45011		5.46	2.16268
5.47	2.91129		5.47	1.45011		5.47	2.16531
5.48	2.91089		5.48	1.45011		5.48	2.16545
5.49	2.91099		5.49	1.45015		5.49	2.16677
5.5	2.91099		5.5	1.45015		5.5	2.16756
5.51	2.91208		5.51	1.45015		5.51	2.16976
5.52	2.91228		5.52	1.45015		5.52	2.16777
5.53	2.91238		5.53	1.45015		5.53	2.16661
5.54	2.91337		5.54	1.45019		5.54	2.16757
5.55	2.91337		5.55	1.45019		5.55	2.17183
5.56	2.91248		5.56	1.45019		5.56	2.1801
5.57	2.91178		5.57	1.45019		5.57	2.18256
5.58	2.91119		5.58	1.45019		5.58	2.1807
5.59	2.91158		5.59	1.45023		5.59	2.18029
5.6	2.91129		5.6	1.45023		5.6	2.17845
5.61	2.91099		5.61	1.45023		5.61	2.17794
5.62	2.91149		5.62	1.45023		5.62	2.18178
5.63	2.91059		5.63	1.45023		5.63	2.18255
5.64	2.91099		5.64	1.45023		5.64	2.18315
5.65	2.91158		5.65	1.45027		5.65	2.18551
5.66	2.91139		5.66	1.45027		5.66	2.18527
5.67	2.91149		5.67	1.45027		5.67	2.18763
5.68	2.91218		5.68	1.45027		5.68	2.17937
5.69	2.91149		5.69	1.45027		5.69	2.17759
5.7	2.91228		5.7	1.45027		5.7	2.17572
5.71	2.91198		5.71	1.45027		5.71	2.16837
5.72	2.91188		5.72	1.45031		5.72	2.16817
5.73	2.91129		5.73	1.45031		5.73	2.16523
5.74	2.91218		5.74	1.45031		5.74	2.15863
5.75	2.91059		5.75	1.45031		5.75	2.1557
5.76	2.91069		5.76	1.45031		5.76	2.15684
5.77	2.9095		5.77	1.45031		5.77	2.16129
5.78	2.9101		5.78	1.45031		5.78	2.16031
5.79	2.9101		5.79	1.45031		5.79	2.1589
5.8	2.91069		5.8	1.45031		5.8	2.15576
5.81	2.91119		5.81	1.45031		5.81	2.15579
5.82	2.91267		5.82	1.45031		5.82	2.15581
5.83	2.91317		5.83	1.45036		5.83	2.16084
5.84	2.91426		5.84	1.45036		5.84	2.1547
5.85	2.91416		5.85	1.45036		5.85	2.15619
5.86	2.91436		5.86	1.45036		5.86	2.15595
5.87	2.91406		5.87	1.45036		5.87	2.15589
5.88	2.91347		5.88	1.45036		5.88	2.15556
5.89	2.91248		5.89	1.45036		5.89	2.15937
5.9	2.91238		5.9	1.45036		5.9	2.1599
5.91	2.91149		5.91	1.45036		5.91	2.15929
5.92	2.91376		5.92	1.45036		5.92	2.16356
5.93	2.91406		5.93	1.45036		5.93	2.1678
5.94	2.91416		5.94	1.45036		5.94	2.17237
5.95	2.91426		5.95	1.45036		5.95	2.17304
5.96	2.91436		5.96	1.45036		5.96	2.1704
5.97	2.91436		5.97	1.45036		5.97	2.17333
5.98	2.91485		5.98	1.45036		5.98	2.17594
5.99	2.91525		5.99	1.45036		5.99	2.17682
6	2.91564		6	1.45036		6	2.17796
6.01	2.91584		6.01	1.45036		6.01	2.17987
6.02	2.91584		6.02	1.45036		6.02	2.17935
6.03	2.91574		6.03	1.45036		6.03	2.18015
6.04	2.91535		6.04	1.45036		6.04	2.18674
6.05	2.91426		6.05	1.45031		6.05	2.19047
6.06	2.91515		6.06	1.45031		6.06	2.19459
6.07	2.91406		6.07	1.45031		6.07	2.18703
6.08	2.91426		6.08	1.45031		6.08	2.18614
6.09	2.91436		6.09	1.45031		6.09	2.18802
6.1	2.91406		6.1	1.45031		6.1	2.19225
6.11	2.91465		6.11	1.45031		6.11	2.19427
6.12	2.91495		6.12	1.45031		6.12	2.19803
6.13	2.91485		6.13	1.45031		6.13	2.19706
6.14	2.91485		6.14	1.45031		6.14	2.19758
6.15	2.91436		6.15	1.45027		6.15	2.19656
6.16	2.91446		6.16	1.45027		6.16	2.19481
6.17	2.91426		6.17	1.45027		6.17	2.18942
6.18	2.91376		6.18	1.45027		6.18	2.18865
6.19	2.91317		6.19	1.45027		6.19	2.1866
6.2	2.91287		6.2	1.45027		6.2	2.187
6.21	2.91307		6.21	1.45023		6.21	2.18711
6.22	2.91218		6.22	1.45023		6.22	2.18976
6.23	2.91168		6.23	1.45023		6.23	2.18626
6.24	2.91267		6.24	1.45023		6.24	2.19141
6.25	2.91327		6.25	1.45023		6.25	2.19267
6.26	2.91406		6.26	1.45019		6.26	2.19496
6.27	2.91475		6.27	1.45019		6.27	2.19431
6.28	2.91515		6.28	1.45019		6.28	2.18597
6.29	2.91564		6.29	1.45019		6.29	2.18306
6.3	2.91653		6.3	1.45019		6.3	2.17826
6.31	2.91634		6.31	1.45015		6.31	2.17991
6.32	2.91624		6.32	1.45015		6.32	2.17984
6.33	2.91644		6.33	1.45015		6.33	2.17992
6.34	2.91624		6.34	1.45015		6.34	2.18008
6.35	2.91574		6.35	1.45011		6.35	2.1878
6.36	2.91495		6.36	1.45011		6.36	2.1866
6.37	2.91416		6.37	1.45011		6.37	2.18842
6.38	2.91406		6.38	1.45007		6.38	2.18977
6.39	2.91386		6.39	1.45007		6.39	2.19028
6.4	2.91406		6.4	1.45007		6.4	2.18967
6.41	2.91426		6.41	1.45007		6.41	2.19202
6.42	2.91426		6.42	1.45003		6.42	2.20182
6.43	2.91396		6.43	1.45003		6.43	2.19862
6.44	2.91475		6.44	1.45003		6.44	2.19603
6.45	2.91515		6.45	1.44999		6.45	2.19231
6.46	2.91554		6.46	1.44999		6.46	2.19112
6.47	2.91574		6.47	1.44995		6.47	2.19136
6.48	2.91545		6.48	1.44995		6.48	2.18435
6.49	2.91545		6.49	1.44995		6.49	2.18052
6.5	2.91634		6.5	1.44991		6.5	2.18436
6.51	2.91634		6.51	1.44991		6.51	2.18036
6.52	2.91683		6.52	1.44987		6.52	2.17949
6.53	2.91683		6.53	1.44987		6.53	2.17936
6.54	2.91673		6.54	1.44987		6.54	2.18228
6.55	2.91634		6.55	1.44982		6.55	2.17848
6.56	2.91584		6.56	1.44982		6.56	2.18281
6.57	2.91634		6.57	1.44978		6.57	2.17975
6.58	2.91693		6.58	1.44978		6.58	2.18066
6.59	2.91683		6.59	1.44974		6.59	2.17481
6.6	2.91683		6.6	1.44974		6.6	2.17095
6.61	2.91663		6.61	1.4497		6.61	2.1673
6.62	2.91723		6.62	1.4497		6.62	2.16342
6.63	2.91713		6.63	1.44966		6.63	2.15882
6.64	2.91752		6.64	1.44966		6.64	2.15584
6.65	2.91723		6.65	1.44962		6.65	2.14873
6.66	2.91703		6.66	1.44962		6.66	2.13836
6.67	2.91782		6.67	1.44958		6.67	2.13574
6.68	2.91743		6.68	1.44958		6.68	2.14169
6.69	2.91792		6.69	1.44954		6.69	2.14732
6.7	2.91782		6.7	1.44954		6.7	2.15119
6.71	2.91723		6.71	1.4495		6.71	2.15104
6.72	2.91673		6.72	1.44946		6.72	2.15405
6.73	2.91713		6.73	1.44946		6.73	2.1526
6.74	2.91762		6.74	1.44942		6.74	2.15604
6.75	2.91891		6.75	1.44942		6.75	2.15378
6.76	2.9197		6.76	1.44938		6.76	2.1516
6.77	2.9202		6.77	1.44934		6.77	2.15228
6.78	2.92139		6.78	1.44934		6.78	2.15058
6.79	2.9205		6.79	1.44929		6.79	2.15158
6.8	2.92059		6.8	1.44925		6.8	2.15267
6.81	2.9205		6.81	1.44925		6.81	2.15715
6.82	2.9203		6.82	1.44921		6.82	2.15917
6.83	2.9202		6.83	1.44917		6.83	2.16254
6.84	2.9201		6.84	1.44913		6.84	2.16867
6.85	2.9199		6.85	1.44913		6.85	2.17301
6.86	2.91931		6.86	1.44909		6.86	2.17395
6.87	2.9195		6.87	1.44905		6.87	2.17655
6.88	2.9203		6.88	1.44901		6.88	2.17858
6.89	2.9199		6.89	1.44901		6.89	2.18213
6.9	2.9205		6.9	1.44897		6.9	2.18532
6.91	2.92059		6.91	1.44893		6.91	2.1881
6.92	2.92099		6.92	1.44889		6.92	2.19109
6.93	2.92149		6.93	1.44885		6.93	2.18456
6.94	2.92069		6.94	1.44885		6.94	2.18412
6.95	2.92099		6.95	1.4488		6.95	2.18444
6.96	2.92059		6.96	1.44876		6.96	2.18429
6.97	2.9205		6.97	1.44872		6.97	2.18479
6.98	2.9201		6.98	1.44868		6.98	2.18926
6.99	2.9198		6.99	1.44864		6.99	2.19093
7	2.91941		7	1.4486		7	2.19349
7.01	2.91842		7.01	1.4486		7.01	2.1915
7.02	2.91752		7.02	1.44856		7.02	2.19535
7.03	2.91693		7.03	1.44852		7.03	2.19121
7.04	2.91584		7.04	1.44848		7.04	2.19281
7.05	2.91624		7.05	1.44844		7.05	2.19316
7.06	2.91723		7.06	1.4484		7.06	2.19493
7.07	2.91634		7.07	1.44836		7.07	2.18836
7.08	2.91663		7.08	1.44832		7.08	2.18328
7.09	2.91594		7.09	1.44827		7.09	2.18165
7.1	2.91584		7.1	1.44823		7.1	2.18137
7.11	2.91614		7.11	1.44819		7.11	2.17969
7.12	2.91614		7.12	1.44815		7.12	2.17999
7.13	2.91673		7.13	1.44811		7.13	2.17755
7.14	2.91634		7.14	1.44807		7.14	2.17654
7.15	2.91663		7.15	1.44803		7.15	2.16797
7.16	2.91644		7.16	1.44799		7.16	2.17875
7.17	2.91663		7.17	1.44795		7.17	2.18664
7.18	2.91624		7.18	1.44791		7.18	2.18899
7.19	2.91624		7.19	1.44787		7.19	2.18981
7.2	2.91713		7.2	1.44778		7.2	2.18351
7.21	2.91673		7.21	1.44774		7.21	2.18083
7.22	2.91673		7.22	1.4477		7.22	2.18053
7.23	2.91752		7.23	1.44766		7.23	2.17373
7.24	2.91762		7.24	1.44762		7.24	2.17613
7.25	2.91762		7.25	1.44758		7.25	2.17463
7.26	2.91743		7.26	1.44754		7.26	2.1722
7.27	2.91782		7.27	1.44746		7.27	2.17073
7.28	2.91772		7.28	1.44742		7.28	2.16836
7.29	2.91802		7.29	1.44738		7.29	2.16989
7.3	2.91792		7.3	1.44734		7.3	2.1694
7.31	2.91772		7.31	1.4473		7.31	2.17058
7.32	2.91703		7.32	1.44725		7.32	2.17004
7.33	2.91752		7.33	1.44717		7.33	2.17116
7.34	2.91703		7.34	1.44713		7.34	2.17118
7.35	2.91723		7.35	1.44709		7.35	2.16324
7.36	2.91772		7.36	1.44705		7.36	2.1612
7.37	2.91842		7.37	1.44697		7.37	2.15978
7.38	2.91911		7.38	1.44693		7.38	2.1599
7.39	2.9196		7.39	1.44689		7.39	2.16147
7.4	2.9197		7.4	1.44681		7.4	2.1603
7.41	2.92		7.41	1.44676		7.41	2.16178
7.42	2.9196		7.42	1.44672		7.42	2.16015
7.43	2.9197		7.43	1.44668		7.43	2.15826
7.44	2.9199		7.44	1.4466		7.44	2.15645
7.45	2.9197		7.45	1.44656		7.45	2.16005
7.46	2.9195		7.46	1.44648		7.46	2.16315
7.47	2.9195		7.47	1.44644		7.47	2.16929
7.48	2.91931		7.48	1.4464		7.48	2.172
7.49	2.9198		7.49	1.44632		7.49	2.17312
7.5	2.91901		7.5	1.44628		7.5	2.17459
7.51	2.91851		7.51	1.44623		7.51	2.17692
7.52	2.91752		7.52	1.44615		7.52	2.17292
7.53	2.91693		7.53	1.44611		7.53	2.17048
7.54	2.91693		7.54	1.44603		7.54	2.17856
7.55	2.91693		7.55	1.44599		7.55	2.18115
7.56	2.91713		7.56	1.44591		7.56	2.18017
7.57	2.91812		7.57	1.44587		7.57	2.17965
7.58	2.91812		7.58	1.44583		7.58	2.18074
7.59	2.91832		7.59	1.44574		7.59	2.18512
7.6	2.91842		7.6	1.4457		7.6	2.18679
7.61	2.91842		7.61	1.44562		7.61	2.18948
7.62	2.91822		7.62	1.44558		7.62	2.19183
7.63	2.91812		7.63	1.4455		7.63	2.19214
7.64	2.91782		7.64	1.44546		7.64	2.19625
7.65	2.91802		7.65	1.44538		7.65	2.19638
7.66	2.91743		7.66	1.4453		7.66	2.20451
7.67	2.91772		7.67	1.44526		7.67	2.19578
7.68	2.91683		7.68	1.44517		7.68	2.19507
7.69	2.91703		7.69	1.44513		7.69	2.18932
7.7	2.91653		7.7	1.44505		7.7	2.18467
7.71	2.91663		7.71	1.44501		7.71	2.18845
7.72	2.91713		7.72	1.44493		7.72	2.19071
7.73	2.91762		7.73	1.44485		7.73	2.19347
7.74	2.91762		7.74	1.44481		7.74	2.19531
7.75	2.91772		7.75	1.44472		7.75	2.18901
7.76	2.91723		7.76	1.44468		7.76	2.19035
7.77	2.91743		7.77	1.4446		7.77	2.19324
7.78	2.91634		7.78	1.44452		7.78	2.19692
7.79	2.91634		7.79	1.44448		7.79	2.19875
7.8	2.91634		7.8	1.4444		7.8	2.19993
7.81	2.91653		7.81	1.44432		7.81	2.19975
7.82	2.91554		7.82	1.44428		7.82	2.19827
7.83	2.91495		7.83	1.44419		7.83	2.19947
7.84	2.91406		7.84	1.44411		7.84	2.19758
7.85	2.91386		7.85	1.44403		7.85	2.19613
7.86	2.91347		7.86	1.44399		7.86	2.20221
7.87	2.91347		7.87	1.44391		7.87	2.20216
7.88	2.91366		7.88	1.44383		7.88	2.20057
7.89	2.91376		7.89	1.44379		7.89	2.19765
7.9	2.91485		7.9	1.4437		7.9	2.19877
7.91	2.91515		7.91	1.44362		7.91	2.19716
7.92	2.91505		7.92	1.44354		7.92	2.19743
7.93	2.91525		7.93	1.44346		7.93	2.20154
7.94	2.91416		7.94	1.44342		7.94	2.20005
7.95	2.91446		7.95	1.44334		7.95	2.20718
7.96	2.91347		7.96	1.44326		7.96	2.20553
7.97	2.91366		7.97	1.44317		7.97	2.20619
7.98	2.91337		7.98	1.44313		7.98	2.2098
7.99	2.91297		7.99	1.44305		7.99	2.2101
8	2.91238		8	1.44297		8	2.20539
8.01	2.91228		8.01	1.44289		8.01	2.2053
8.02	2.91297		8.02	1.44281		8.02	2.19976
8.03	2.91396		8.03	1.44273		8.03	2.20258
8.04	2.91465		8.04	1.44264		8.04	2.20343
8.05	2.91574		8.05	1.4426		8.05	2.20098
8.06	2.91574		8.06	1.44252		8.06	2.19787
8.07	2.91574		8.07	1.44244		8.07	2.19936
8.08	2.91614		8.08	1.44236		8.08	2.19247
8.09	2.91614		8.09	1.44228		8.09	2.19177
8.1	2.91693		8.1	1.4422		8.1	2.19324
8.11	2.91663		8.11	1.44211		8.11	2.19466
8.12	2.91634		8.12	1.44203		8.12	2.19242
8.13	2.91594		8.13	1.44195		8.13	2.19192
8.14	2.91505		8.14	1.44187		8.14	2.18983
8.15	2.91505		8.15	1.44179		8.15	2.1878
8.16	2.91515		8.16	1.44171		8.16	2.18379
8.17	2.91495		8.17	1.44162		8.17	2.18358
8.18	2.91505		8.18	1.44158		8.18	2.19039
8.19	2.91554		8.19	1.4415		8.19	2.19001
8.2	2.91604		8.2	1.44142		8.2	2.19221
8.21	2.91554		8.21	1.44134		8.21	2.19158
8.22	2.91644		8.22	1.44126		8.22	2.18949
8.23	2.91624		8.23	1.44118		8.23	2.19061
8.24	2.91644		8.24	1.44109		8.24	2.19003
8.25	2.91624		8.25	1.44101		8.25	2.19134
8.26	2.91564		8.26	1.44089		8.26	2.1961
8.27	2.91584		8.27	1.44081		8.27	2.20166
8.28	2.91475		8.28	1.44073		8.28	2.19726
8.29	2.91436		8.29	1.44064		8.29	2.19395
8.3	2.91337		8.3	1.44056		8.3	2.19566
8.31	2.91307		8.31	1.44048		8.31	2.1966
8.32	2.91327		8.32	1.4404		8.32	2.19743
8.33	2.91366		8.33	1.44032		8.33	2.19836
8.34	2.91376		8.34	1.44024		8.34	2.20038
8.35	2.91396		8.35	1.44016		8.35	2.20033
8.36	2.91396		8.36	1.44007		8.36	2.20459
8.37	2.91376		8.37	1.43999		8.37	2.20136
8.38	2.91366		8.38	1.43991		8.38	2.20232
8.39	2.91337		8.39	1.43979		8.39	2.20215
8.4	2.91327		8.4	1.43971		8.4	2.20556
8.41	2.91287		8.41	1.43962		8.41	2.21073
8.42	2.91208		8.42	1.43954		8.42	2.21074
8.43	2.91257		8.43	1.43946		8.43	2.20694
8.44	2.91198		8.44	1.43938		8.44	2.2023
8.45	2.91158		8.45	1.4393		8.45	2.20462
8.46	2.91119		8.46	1.43918		8.46	2.20103
8.47	2.91069		8.47	1.43909		8.47	2.19988
8.48	2.9105		8.48	1.43901		8.48	2.19692
8.49	2.9104		8.49	1.43893		8.49	2.18818
8.5	2.9102		8.5	1.43885		8.5	2.18426
8.51	2.91109		8.51	1.43873		8.51	2.18114
8.52	2.91089		8.52	1.43865		8.52	2.17914
8.53	2.91139		8.53	1.43856		8.53	2.17708
8.54	2.91158		8.54	1.43848		8.54	2.17387
8.55	2.91158		8.55	1.4384		8.55	2.16884
8.56	2.91228		8.56	1.43828		8.56	2.16924
8.57	2.91218		8.57	1.4382		8.57	2.17122
8.58	2.91158		8.58	1.43812		8.58	2.16844
8.59	2.91149		8.59	1.43803		8.59	2.17617
8.6	2.91059		8.6	1.43791		8.6	2.1851
8.61	2.9099		8.61	1.43783		8.61	2.18002
8.62	2.9095		8.62	1.43775		8.62	2.17857
8.63	2.90901		8.63	1.43763		8.63	2.17835
8.64	2.90931		8.64	1.43754		8.64	2.17821
8.65	2.90921		8.65	1.43746		8.65	2.17859
8.66	2.90931		8.66	1.43734		8.66	2.17942
8.67	2.91069		8.67	1.43726		8.67	2.18163
8.68	2.91		8.68	1.43718		8.68	2.1858
8.69	2.91069		8.69	1.43705		8.69	2.17615
8.7	2.91129		8.7	1.43697		8.7	2.17347
8.71	2.91059		8.71	1.43689		8.71	2.17223
8.72	2.91089		8.72	1.43677		8.72	2.17634
8.73	2.91069		8.73	1.43669		8.73	2.17722
8.74	2.91		8.74	1.43661		8.74	2.17309
8.75	2.90891		8.75	1.43648		8.75	2.1723
8.76	2.90851		8.76	1.4364		8.76	2.17693
8.77	2.90782		8.77	1.43628		8.77	2.17654
8.78	2.90762		8.78	1.4362		8.78	2.17706
8.79	2.90723		8.79	1.43612		8.79	2.17948
8.8	2.90723		8.8	1.43599		8.8	2.18667
8.81	2.90802		8.81	1.43591		8.81	2.1908
8.82	2.90881		8.82	1.43579		8.82	2.19107
8.83	2.9095		8.83	1.43571		8.83	2.19389
8.84	2.9101		8.84	1.43559		8.84	2.19341
8.85	2.91059		8.85	1.4355		8.85	2.19154
8.86	2.91099		8.86	1.43538		8.86	2.19453
8.87	2.9104		8.87	1.4353		8.87	2.1885
8.88	2.91079		8.88	1.43518		8.88	2.18755
8.89	2.91059		8.89	1.4351		8.89	2.18683
8.9	2.9096		8.9	1.43497		8.9	2.1867
8.91	2.90842		8.91	1.43489		8.91	2.18601
8.92	2.90752		8.92	1.43477		8.92	2.1775
8.93	2.90743		8.93	1.43469		8.93	2.17477
8.94	2.90723		8.94	1.43457		8.94	2.17437
8.95	2.90693		8.95	1.43448		8.95	2.17283
8.96	2.90723		8.96	1.43436		8.96	2.17074
8.97	2.90782		8.97	1.43428		8.97	2.16766
8.98	2.90752		8.98	1.43416		8.98	2.16894
8.99	2.90792		8.99	1.43404		8.99	2.16583
9	2.90792		9	1.43395		9	2.16238
9.01	2.90842		9.01	1.43383		9.01	2.1606
9.02	2.90861		9.02	1.43375		9.02	2.16346
9.03	2.90822		9.03	1.43363		9.03	2.15759
9.04	2.90752		9.04	1.4335		9.04	2.15873
9.05	2.90762		9.05	1.43342		9.05	2.15855
9.06	2.90683		9.06	1.4333		9.06	2.16454
9.07	2.90574		9.07	1.43318		9.07	2.15933
9.08	2.90525		9.08	1.4331		9.08	2.16263
9.09	2.90426		9.09	1.43297		9.09	2.16414
9.1	2.90455		9.1	1.43285		9.1	2.16583
9.11	2.90416		9.11	1.43277		9.11	2.15976
9.12	2.90416		9.12	1.43265		9.12	2.16799
9.13	2.90455		9.13	1.43253		9.13	2.16654
9.14	2.90465		9.14	1.4324		9.14	2.16798
9.15	2.90505		9.15	1.43232		9.15	2.1687
9.16	2.90584		9.16	1.4322		9.16	2.16629
9.17	2.90525		9.17	1.43208		9.17	2.16745
9.18	2.90366		9.18	1.43195		9.18	2.1669
9.19	2.90337		9.19	1.43187		9.19	2.16328
9.2	2.90267		9.2	1.43175		9.2	2.16329
9.21	2.90139		9.21	1.43163		9.21	2.16387
9.22	2.90089		9.22	1.43151		9.22	2.16417
9.23	2.9		9.23	1.43142		9.23	2.16193
9.24	2.9001		9.24	1.4313		9.24	2.16561
9.25	2.89901		9.25	1.43118		9.25	2.16916
9.26	2.89911		9.26	1.43106		9.26	2.16985
9.27	2.9004		9.27	1.43093		9.27	2.1584
9.28	2.90079		9.28	1.43081		9.28	2.16301
9.29	2.90109		9.29	1.43069		9.29	2.16292
9.3	2.90168		9.3	1.43061		9.3	2.16729
9.31	2.90228		9.31	1.43049		9.31	2.16685
9.32	2.90267		9.32	1.43036		9.32	2.16691
9.33	2.90238		9.33	1.43024		9.33	2.16976
9.34	2.90238		9.34	1.43012		9.34	2.16807
9.35	2.90248		9.35	1.43		9.35	2.16971
9.36	2.90228		9.36	1.42987		9.36	2.17651
9.37	2.90178		9.37	1.42975		9.37	2.17406
9.38	2.90149		9.38	1.42963		9.38	2.17343
9.39	2.90129		9.39	1.42951		9.39	2.17601
9.4	2.90139		9.4	1.42938		9.4	2.17988
9.41	2.9005		9.41	1.42926		9.41	2.17982
9.42	2.90059		9.42	1.42914		9.42	2.18051
9.43	2.90109		9.43	1.42902		9.43	2.18017
9.44	2.90119		9.44	1.42889		9.44	2.18097
9.45	2.90178		9.45	1.42877		9.45	2.18836
9.46	2.8998		9.46	1.42865		9.46	2.18622
9.47	2.9005		9.47	1.42853		9.47	2.18038
9.48	2.90139		9.48	1.4284		9.48	2.17909
9.49	2.90129		9.49	1.42828		9.49	2.17292
9.5	2.90079		9.5	1.42816		9.5	2.17243
9.51	2.90059		9.51	1.42804		9.51	2.1725
9.52	2.8996		9.52	1.42792		9.52	2.17143
9.53	2.89901		9.53	1.42779		9.53	2.16775
9.54	2.89891		9.54	1.42767		9.54	2.17515
9.55	2.89832		9.55	1.42755		9.55	2.17229
9.56	2.89851		9.56	1.42743		9.56	2.17289
9.57	2.89851		9.57	1.4273		9.57	2.16891
9.58	2.89861		9.58	1.42714		9.58	2.17422
9.59	2.89901		9.59	1.42702		9.59	2.16365
9.6	2.89861		9.6	1.4269		9.6	2.1615
9.61	2.89901		9.61	1.42677		9.61	2.16097
9.62	2.8997		9.62	1.42665		9.62	2.15946
9.63	2.8998		9.63	1.42653		9.63	2.15369
9.64	2.9002		9.64	1.42641		9.64	2.15577
9.65	2.8998		9.65	1.42624		9.65	2.14968
9.66	2.89921		9.66	1.42612		9.66	2.14597
9.67	2.89901		9.67	1.426		9.67	2.14537
9.68	2.89842		9.68	1.42588		9.68	2.15182
9.69	2.89822		9.69	1.42575		9.69	2.14806
9.7	2.89812		9.7	1.42559		9.7	2.14658
9.71	2.89693		9.71	1.42547		9.71	2.14418
9.72	2.89772		9.72	1.42534		9.72	2.14159
9.73	2.89772		9.73	1.42522		9.73	2.13961
9.74	2.89822		9.74	1.42506		9.74	2.13984
9.75	2.89861		9.75	1.42494		9.75	2.13438
9.76	2.8995		9.76	1.42481		9.76	2.13199
9.77	2.9		9.77	1.42469		9.77	2.13055
9.78	2.8998		9.78	1.42453		9.78	2.14088
9.79	2.9		9.79	1.42441		9.79	2.14005
9.8	2.9005		9.8	1.42428		9.8	2.14099
9.81	2.9		9.81	1.42412		9.81	2.14051
9.82	2.89881		9.82	1.424		9.82	2.14095
9.83	2.89733		9.83	1.42388		9.83	2.13991
9.84	2.89673		9.84	1.42371		9.84	2.13964
9.85	2.89634		9.85	1.42359		9.85	2.142
9.86	2.89683		9.86	1.42347		9.86	2.14817
9.87	2.89624		9.87	1.4233		9.87	2.14277
9.88	2.89673		9.88	1.42318		9.88	2.14607
9.89	2.89683		9.89	1.42302		9.89	2.15246
9.9	2.89683		9.9	1.4229		9.9	2.15595
9.91	2.89752		9.91	1.42277		9.91	2.16022
9.92	2.89851		9.92	1.42261		9.92	2.16353
9.93	2.89921		9.93	1.42249		9.93	2.16235
9.94	2.89921		9.94	1.42233		9.94	2.15724
9.95	2.89891		9.95	1.4222		9.95	2.15874
9.96	2.89901		9.96	1.42204		9.96	2.15018
9.97	2.89822		9.97	1.42192		9.97	2.14939
9.98	2.89822		9.98	1.4218		9.98	2.15226
9.99	2.89851		9.99	1.42163		9.99	2.14892
10	2.89861		10	1.42151		10	2.15248
10.01	2.89911		10.01	1.42135		10.01	2.15473
10.02	2.89832		10.02	1.42122		10.02	2.1602
10.03	2.89822		10.03	1.42106		10.03	2.16502
10.04	2.89762		10.04	1.42094		10.04	2.17144
10.05	2.89752		10.05	1.42078		10.05	2.16535
10.06	2.89752		10.06	1.42065		10.06	2.16802
10.07	2.89782		10.07	1.42049		10.07	2.16675
10.08	2.89881		10.08	1.42033		10.08	2.1703
10.09	2.89921		10.09	1.4202		10.09	2.16882
10.1	2.8998		10.1	1.42004		10.1	2.17719
10.11	2.8995		10.11	1.41992		10.11	2.17747
10.12	2.8999		10.12	1.41976		10.12	2.17896
10.13	2.9001		10.13	1.41963		10.13	2.17934
10.14	2.89921		10.14	1.41947		10.14	2.18054
10.15	2.89911		10.15	1.41931		10.15	2.17854
10.16	2.89723		10.16	1.41918		10.16	2.18256
10.17	2.89713		10.17	1.41902		10.17	2.18209
10.18	2.89693		10.18	1.41886		10.18	2.18681
10.19	2.89832		10.19	1.41874		10.19	2.17511
10.2	2.89802		10.2	1.41857		10.2	2.17843
10.21	2.89842		10.21	1.41841		10.21	2.18055
10.22	2.8998		10.22	1.41829		10.22	2.18097
10.23	2.9002		10.23	1.41812		10.23	2.17959
10.24	2.90079		10.24	1.41796		10.24	2.17812
10.25	2.90079		10.25	1.41784		10.25	2.17235
10.26	2.90297		10.26	1.41767		10.26	2.17281
10.27	2.90327		10.27	1.41751		10.27	2.17193
10.28	2.90198		10.28	1.41735		10.28	2.16934
10.29	2.90158		10.29	1.41723		10.29	2.16861
10.3	2.90158		10.3	1.41706		10.3	2.17339
10.31	2.90188		10.31	1.4169		10.31	2.17185
10.32	2.90158		10.32	1.41674		10.32	2.17721
10.33	2.90158		10.33	1.41661		10.33	2.17901
10.34	2.90119		10.34	1.41645		10.34	2.18259
10.35	2.90069		10.35	1.41629		10.35	2.18451
10.36	2.9001		10.36	1.41612		10.36	2.18682
10.37	2.9002		10.37	1.416		10.37	2.18595
10.38	2.9003		10.38	1.41584		10.38	2.18765
10.39	2.90079		10.39	1.41568		10.39	2.1884
10.4	2.90099		10.4	1.41551		10.4	2.18445
10.41	2.90119		10.41	1.41535		10.41	2.18546
10.42	2.90069		10.42	1.41519		10.42	2.17863
10.43	2.90099		10.43	1.41506		10.43	2.17523
10.44	2.90079		10.44	1.4149		10.44	2.16711
10.45	2.90079		10.45	1.41474		10.45	2.16931
10.46	2.90079		10.46	1.41457		10.46	2.16697
10.47	2.90356		10.47	1.41441		10.47	2.17303
10.48	2.90297		10.48	1.41425		10.48	2.17866
10.49	2.90257		10.49	1.41408		10.49	2.18695
10.5	2.90168		10.5	1.41392		10.5	2.19847
10.51	2.90208		10.51	1.4138		10.51	2.19159
10.52	2.90139		10.52	1.41364		10.52	2.20056
10.53	2.90168		10.53	1.41347		10.53	2.2057
10.54	2.90218		10.54	1.41331		10.54	2.21538
10.55	2.90238		10.55	1.41315		10.55	2.21356
10.56	2.90307		10.56	1.41298		10.56	2.21603
10.57	2.90297		10.57	1.41282		10.57	2.21761
10.58	2.90257		10.58	1.41266		10.58	2.21842
10.59	2.90277		10.59	1.41249		10.59	2.21838
10.6	2.90257		10.6	1.41233		10.6	2.22009
10.61	2.90327		10.61	1.41217		10.61	2.21742
10.62	2.90277		10.62	1.412		10.62	2.22123
10.63	2.90277		10.63	1.41184		10.63	2.22175
10.64	2.90228		10.64	1.41168		10.64	2.222
10.65	2.90228		10.65	1.41151		10.65	2.22008
10.66	2.90178		10.66	1.41135		10.66	2.22234
10.67	2.90149		10.67	1.41119		10.67	2.22156
10.68	2.90168		10.68	1.41102		10.68	2.22439
10.69	2.90059		10.69	1.41086		10.69	2.22344
10.7	2.90109		10.7	1.4107		10.7	2.22831
10.71	2.90139		10.71	1.41053		10.71	2.22986
10.72	2.90238		10.72	1.41037		10.72	2.22187
10.73	2.90257		10.73	1.41021		10.73	2.21776
10.74	2.90267		10.74	1.41004		10.74	2.21372
10.75	2.90218		10.75	1.40988		10.75	2.20974
10.76	2.90228		10.76	1.40972		10.76	2.21308
10.77	2.90238		10.77	1.40956		10.77	2.20729
10.78	2.90168		10.78	1.40939		10.78	2.20713
10.79	2.90267		10.79	1.40923		10.79	2.206
10.8	2.90238		10.8	1.40902		10.8	2.20611
10.81	2.90218		10.81	1.40886		10.81	2.20084
10.82	2.90188		10.82	1.4087		10.82	2.19675
10.83	2.90168		10.83	1.40854		10.83	2.20226
10.84	2.90218		10.84	1.40837		10.84	2.19298
10.85	2.90287		10.85	1.40821		10.85	2.18912
10.86	2.90307		10.86	1.40805		10.86	2.18307
10.87	2.90287		10.87	1.40788		10.87	2.1761
10.88	2.90337		10.88	1.40772		10.88	2.16884
10.89	2.90277		10.89	1.40756		10.89	2.16499
10.9	2.90248		10.9	1.40735		10.9	2.15605
10.91	2.90287		10.91	1.40719		10.91	2.15439
10.92	2.90228		10.92	1.40703		10.92	2.14917
10.93	2.90188		10.93	1.40686		10.93	2.14417
10.94	2.90109		10.94	1.4067		10.94	2.14265
10.95	2.90129		10.95	1.40654		10.95	2.1486
10.96	2.90099		10.96	1.40637		10.96	2.15798
10.97	2.9005		10.97	1.40621		10.97	2.16958
10.98	2.90079		10.98	1.40601		10.98	2.16624
10.99	2.9003		10.99	1.40584		10.99	2.16198
11	2.9002		11	1.40568		11	2.15626
11.01	2.9005		11.01	1.40552		11.01	2.14979
11.02	2.90089		11.02	1.40535		11.02	2.1608
11.03	2.90158		11.03	1.40519		11.03	2.16331
11.04	2.90158		11.04	1.40499		11.04	2.16259
11.05	2.90248		11.05	1.40482		11.05	2.15502
11.06	2.90287		11.06	1.40466		11.06	2.15275
11.07	2.90307		11.07	1.4045		11.07	2.15196
11.08	2.90317		11.08	1.40433		11.08	2.15029
11.09	2.90287		11.09	1.40417		11.09	2.15539
11.1	2.90168		11.1	1.40397		11.1	2.15645
11.11	2.90109		11.11	1.4038		11.11	2.15531
11.12	2.90069		11.12	1.40364		11.12	2.1574
11.13	2.89941		11.13	1.40348		11.13	2.15594
11.14	2.89891		11.14	1.40331		11.14	2.15201
11.15	2.89921		11.15	1.40311		11.15	2.15151
11.16	2.89911		11.16	1.40295		11.16	2.15138
11.17	2.90079		11.17	1.40278		11.17	2.15055
11.18	2.9005		11.18	1.40262		11.18	2.14968
11.19	2.90099		11.19	1.40246		11.19	2.14931
11.2	2.90168		11.2	1.40225		11.2	2.14984
11.21	2.90228		11.21	1.40209		11.21	2.14777
11.22	2.90238		11.22	1.40193		11.22	2.13805
11.23	2.90267		11.23	1.40176		11.23	2.13199
11.24	2.90238		11.24	1.40156		11.24	2.13963
11.25	2.90238		11.25	1.4014		11.25	2.14322
11.26	2.90178		11.26	1.40123		11.26	2.1469
11.27	2.8997		11.27	1.40107		11.27	2.14903
11.28	2.89881		11.28	1.40086		11.28	2.15463
11.29	2.89822		11.29	1.4007		11.29	2.15143
11.3	2.89822		11.3	1.40054		11.3	2.15557
11.31	2.89861		11.31	1.40038		11.31	2.15819
11.32	2.89861		11.32	1.40017		11.32	2.1614
11.33	2.89891		11.33	1.40001		11.33	2.16876
11.34	2.89881		11.34	1.39984		11.34	2.15868
11.35	2.89931		11.35	1.39968		11.35	2.1527
11.36	2.89683		11.36	1.39948		11.36	2.15643
11.37	2.89782		11.37	1.39931		11.37	2.16153
11.38	2.89792		11.38	1.39915		11.38	2.16642
11.39	2.89851		11.39	1.39899		11.39	2.17212
11.4	2.89733		11.4	1.39878		11.4	2.1762
11.41	2.89743		11.41	1.39862		11.41	2.18638
11.42	2.89713		11.42	1.39846		11.42	2.19076
11.43	2.89782		11.43	1.39825		11.43	2.19647
11.44	2.89743		11.44	1.39809		11.44	2.20208
11.45	2.89752		11.45	1.39793		11.45	2.20811
11.46	2.89762		11.46	1.39772		11.46	2.21495
11.47	2.89772		11.47	1.39756		11.47	2.21483
11.48	2.89733		11.48	1.3974		11.48	2.20721
11.49	2.89762		11.49	1.39723		11.49	2.21672
11.5	2.89752		11.5	1.39703		11.5	2.22867
11.51	2.89881		11.51	1.39687		11.51	2.22844
11.52	2.89891		11.52	1.3967		11.52	2.22869
11.53	2.8995		11.53	1.3965		11.53	2.23058
11.54	2.9002		11.54	1.39634		11.54	2.2266
11.55	2.9001		11.55	1.39617		11.55	2.22087
11.56	2.8998		11.56	1.39597		11.56	2.22009
11.57	2.89891		11.57	1.39581		11.57	2.22007
11.58	2.89871		11.58	1.39564		11.58	2.22004
11.59	2.89851		11.59	1.39544		11.59	2.2197
11.6	2.89832		11.6	1.39528		11.6	2.21952
11.61	2.89782		11.61	1.39511		11.61	2.21073
11.62	2.89465		11.62	1.39491		11.62	2.20391
11.63	2.89515		11.63	1.39474		11.63	2.19649
11.64	2.89515		11.64	1.39458		11.64	2.18906
11.65	2.89574		11.65	1.39438		11.65	2.18581
11.66	2.89634		11.66	1.39421		11.66	2.18064
11.67	2.89703		11.67	1.39405		11.67	2.17872
11.68	2.89842		11.68	1.39385		11.68	2.17175
11.69	2.89822		11.69	1.39368		11.69	2.16833
11.7	2.89931		11.7	1.39352		11.7	2.16641
11.71	2.8996		11.71	1.39336		11.71	2.16085
11.72	2.89921		11.72	1.39315		11.72	2.15616
11.73	2.89812		11.73	1.39299		11.73	2.15766
11.74	2.89752		11.74	1.39283		11.74	2.17016
11.75	2.89683		11.75	1.39262		11.75	2.16536
11.76	2.89624		11.76	1.39246		11.76	2.16019
11.77	2.89624		11.77	1.3923		11.77	2.15421
11.78	2.89426		11.78	1.39209		11.78	2.14671
11.79	2.89505		11.79	1.39193		11.79	2.14016
11.8	2.89525		11.8	1.39177		11.8	2.14256
11.81	2.89475		11.81	1.39156		11.81	2.13281
11.82	2.89475		11.82	1.3914		11.82	2.1297
11.83	2.89505		11.83	1.39124		11.83	2.12803
11.84	2.89594		11.84	1.39103		11.84	2.12424
11.85	2.89574		11.85	1.39087		11.85	2.12386
11.86	2.89505		11.86	1.39071		11.86	2.13787
11.87	2.89495		11.87	1.3905		11.87	2.13145
11.88	2.89406		11.88	1.39034		11.88	2.13651
11.89	2.89327		11.89	1.39018		11.89	2.14037
11.9	2.89366		11.9	1.39001		11.9	2.1447
11.91	2.89347		11.91	1.38981		11.91	2.14812
11.92	2.89317		11.92	1.38964		11.92	2.14906
11.93	2.89347		11.93	1.38948		11.93	2.15271
11.94	2.89396		11.94	1.38928		11.94	2.14959
11.95	2.89475		11.95	1.38911		11.95	2.15698
11.96	2.89465		11.96	1.38895		11.96	2.15942
11.97	2.89545		11.97	1.38879		11.97	2.16468
11.98	2.89703		11.98	1.38858		11.98	2.17121
11.99	2.89693		11.99	1.38842		11.99	2.17974
12	2.89762		12	1.38826		12	2.1802
12.01	2.89713		12.01	1.38809		12.01	2.17575
12.02	2.89604		12.02	1.38789		12.02	2.17912
12.03	2.89505		12.03	1.38773		12.03	2.18299
12.04	2.89475		12.04	1.38756		12.04	2.18328
12.05	2.89485		12.05	1.3874		12.05	2.18181
12.06	2.89238		12.06	1.3872		12.06	2.18326
12.07	2.89168		12.07	1.38703		12.07	2.18797
12.08	2.89129		12.08	1.38687		12.08	2.18866
12.09	2.89139		12.09	1.38671		12.09	2.19057
12.1	2.89347		12.1	1.3865		12.1	2.19068
12.11	2.89446		12.11	1.38634		12.11	2.18464
12.12	2.89545		12.12	1.38618		12.12	2.18874
12.13	2.89495		12.13	1.38601		12.13	2.1892
12.14	2.89594		12.14	1.38581		12.14	2.19284
12.15	2.89624		12.15	1.38565		12.15	2.1953
12.16	2.89594		12.16	1.38548		12.16	2.19698
12.17	2.89545		12.17	1.38532		12.17	2.19737
12.18	2.89505		12.18	1.38516		12.18	2.20021
12.19	2.89455		12.19	1.38495		12.19	2.20226
12.2	2.89436		12.2	1.38479		12.2	2.20198
12.21	2.89356		12.21	1.38463		12.21	2.2001
12.22	2.89366		12.22	1.38446		12.22	2.19898
12.23	2.89228		12.23	1.3843		12.23	2.1968
12.24	2.89188		12.24	1.38414		12.24	2.19575
12.25	2.89238		12.25	1.38393		12.25	2.18689
12.26	2.89238		12.26	1.38377		12.26	2.18536
12.27	2.89228		12.27	1.38361		12.27	2.1781
12.28	2.89366		12.28	1.38344		12.28	2.17352
12.29	2.89535		12.29	1.38328		12.29	2.16995
12.3	2.89644		12.3	1.38312		12.3	2.16419
12.31	2.89634		12.31	1.38295		12.31	2.15751
12.32	2.89386		12.32	1.38275		12.32	2.16431
12.33	2.89307		12.33	1.38259		12.33	2.16466
12.34	2.89277		12.34	1.38242		12.34	2.16272
12.35	2.89228		12.35	1.38226		12.35	2.16275
12.36	2.89218		12.36	1.3821		12.36	2.15888
12.37	2.89475		12.37	1.38193		12.37	2.15656
12.38	2.89416		12.38	1.38177		12.38	2.16199
12.39	2.89416		12.39	1.38161		12.39	2.15626
12.4	2.89426		12.4	1.38144		12.4	2.15291
12.41	2.89525		12.41	1.38128		12.41	2.14907
12.42	2.89515		12.42	1.38112		12.42	2.14467
12.43	2.89515		12.43	1.38091		12.43	2.14192
12.44	2.89465		12.44	1.38075		12.44	2.14203
12.45	2.89475		12.45	1.38059		12.45	2.1529
12.46	2.89396		12.46	1.38042		12.46	2.14957
12.47	2.89396		12.47	1.38026		12.47	2.15229
12.48	2.89267		12.48	1.3801		12.48	2.15312
12.49	2.89198		12.49	1.37993		12.49	2.15595
12.5	2.89089		12.5	1.37977		12.5	2.15601
12.51	2.8905		12.51	1.37961		12.51	2.1551
12.52	2.8899		12.52	1.37944		12.52	2.15878
12.53	2.8896		12.53	1.37928		12.53	2.15645
12.54	2.88911		12.54	1.37912		12.54	2.14996
12.55	2.88871		12.55	1.37896		12.55	2.15085
12.56	2.88901		12.56	1.37879		12.56	2.15079
12.57	2.88911		12.57	1.37863		12.57	2.15697
12.58	2.89376		12.58	1.37847		12.58	2.1565
12.59	2.89376		12.59	1.3783		12.59	2.16338
12.6	2.89465		12.6	1.37814		12.6	2.1646
12.61	2.89545		12.61	1.37798		12.61	2.1654
12.62	2.89574		12.62	1.37781		12.62	2.16873
12.63	2.89871		12.63	1.37769		12.63	2.16596
12.64	2.89832		12.64	1.37753		12.64	2.17001
12.65	2.89842		12.65	1.37736		12.65	2.17006
12.66	2.8997		12.66	1.3772		12.66	2.17119
12.67	2.89911		12.67	1.37704		12.67	2.17014
12.68	2.89891		12.68	1.37687		12.68	2.1726
12.69	2.89822		12.69	1.37671		12.69	2.17044
12.7	2.89842		12.7	1.37655		12.7	2.17095
12.71	2.90139		12.71	1.37638		12.71	2.17113
12.72	2.9005		12.72	1.37626		12.72	2.16666
12.73	2.90059		12.73	1.3761		12.73	2.1662
12.74	2.90139		12.74	1.37594		12.74	2.16581
12.75	2.9002		12.75	1.37577		12.75	2.1661
12.76	2.89812		12.76	1.37561		12.76	2.16898
12.77	2.89792		12.77	1.37545		12.77	2.16182
12.78	2.89802		12.78	1.37532		12.78	2.16046
12.79	2.89921		12.79	1.37516		12.79	2.16168
12.8	2.89921		12.8	1.375		12.8	2.16386
12.81	2.89901		12.81	1.37483		12.81	2.1706
12.82	2.89911		12.82	1.37467		12.82	2.18048
12.83	2.89871		12.83	1.37455		12.83	2.18078
12.84	2.89832		12.84	1.37439		12.84	2.18248
12.85	2.89762		12.85	1.37422		12.85	2.18547
12.86	2.89762		12.86	1.37406		12.86	2.1852
12.87	2.89802		12.87	1.37394		12.87	2.18607
12.88	2.89802		12.88	1.37377		12.88	2.18441
12.89	2.89812		12.89	1.37361		12.89	2.18358
12.9	2.89861		12.9	1.37349		12.9	2.18566
12.91	2.89861		12.91	1.37332		12.91	2.1784
12.92	2.89861		12.92	1.37316		12.92	2.17913
12.93	2.89792		12.93	1.37304		12.93	2.18498
12.94	2.89802		12.94	1.37288		12.94	2.18997
12.95	2.8997		12.95	1.37271		12.95	2.19364
12.96	2.8998		12.96	1.37259		12.96	2.19408
12.97	2.8998		12.97	1.37243		12.97	2.19794
12.98	2.8997		12.98	1.37226		12.98	2.199
12.99	2.89861		12.99	1.37214		12.99	2.20182
13	2.89891		13	1.37198		13	2.19957
13.01	2.89851		13.01	1.37186		13.01	2.1982
13.02	2.89891		13.02	1.37169		13.02	2.1959
13.03	2.8995		13.03	1.37157		13.03	2.18973
13.04	2.90079		13.04	1.37141		13.04	2.18858
13.05	2.90119		13.05	1.37124		13.05	2.19499
13.06	2.90059		13.06	1.37112		13.06	2.19521
13.07	2.90238		13.07	1.37096		13.07	2.19919
13.08	2.90307		13.08	1.37084		13.08	2.20249
13.09	2.90436		13.09	1.37067		13.09	2.20408
13.1	2.90465		13.1	1.37055		13.1	2.20077
13.11	2.90307		13.11	1.37039		13.11	2.20537
13.12	2.90307		13.12	1.37026		13.12	2.20681
13.13	2.90257		13.13	1.37014		13.13	2.20435
13.14	2.90436		13.14	1.36998		13.14	2.20562
13.15	2.90426		13.15	1.36986		13.15	2.20291
13.16	2.90426		13.16	1.36969		13.16	2.21465
13.17	2.90465		13.17	1.36957		13.17	2.20688
13.18	2.90505		13.18	1.36941		13.18	2.20315
13.19	2.90545		13.19	1.36929		13.19	2.1952
13.2	2.90604		13.2	1.36916		13.2	2.19206
13.21	2.90614		13.21	1.369		13.21	2.18808
13.22	2.90624		13.22	1.36888		13.22	2.18283
13.23	2.90604		13.23	1.36876		13.23	2.19158
13.24	2.90812		13.24	1.36859		13.24	2.18846
13.25	2.90782		13.25	1.36847		13.25	2.18544
13.26	2.90762		13.26	1.36835		13.26	2.18363
13.27	2.90772		13.27	1.36822		13.27	2.17918
13.28	2.90772		13.28	1.36806		13.28	2.17912
13.29	2.90614		13.29	1.36794		13.29	2.18444
13.3	2.90495		13.3	1.36782		13.3	2.17638
13.31	2.90455		13.31	1.36769		13.31	2.17605
13.32	2.90446		13.32	1.36753		13.32	2.17565
13.33	2.90594		13.33	1.36741		13.33	2.16892
13.34	2.90574		13.34	1.36729		13.34	2.16591
13.35	2.90584		13.35	1.36716		13.35	2.16365
13.36	2.90525		13.36	1.36704		13.36	2.1585
13.37	2.90515		13.37	1.36688		13.37	2.15061
13.38	2.90525		13.38	1.36676		13.38	2.14758
13.39	2.90446		13.39	1.36663		13.39	2.14398
13.4	2.90436		13.4	1.36651		13.4	2.14532
13.41	2.90426		13.41	1.36639		13.41	2.14317
13.42	2.90376		13.42	1.36627		13.42	2.15054
13.43	2.90416		13.43	1.36614		13.43	2.14648
13.44	2.90406		13.44	1.36602		13.44	2.14628
13.45	2.90505		13.45	1.36586		13.45	2.14508
13.46	2.90465		13.46	1.36574		13.46	2.14428
13.47	2.90535		13.47	1.36561		13.47	2.14366
13.48	2.90485		13.48	1.36549		13.48	2.14477
13.49	2.90584		13.49	1.36537		13.49	2.1462
13.5	2.90564		13.5	1.36525		13.5	2.14597
13.51	2.90673		13.51	1.36512		13.51	2.14638
13.52	2.90614		13.52	1.365		13.52	2.15232
13.53	2.90604		13.53	1.36488		13.53	2.15685
13.54	2.90525		13.54	1.36476		13.54	2.16277
13.55	2.90287		13.55	1.36463		13.55	2.16932
13.56	2.90297		13.56	1.36451		13.56	2.17716
13.57	2.90287		13.57	1.36439		13.57	2.18051
13.58	2.90277		13.58	1.36427		13.58	2.18571
13.59	2.89881		13.59	1.36414		13.59	2.18783
13.6	2.89554		13.6	1.36406		13.6	2.19228
13.61	2.89495		13.61	1.36394		13.61	2.19762
13.62	2.89376		13.62	1.36382		13.62	2.1953
13.63	2.89386		13.63	1.3637		13.63	2.19575
13.64	2.89366		13.64	1.36357		13.64	2.19824
13.65	2.89426		13.65	1.36345		13.65	2.20047
13.66	2.89327		13.66	1.36333		13.66	2.20358
13.67	2.89158		13.67	1.36321		13.67	2.18997
13.68	2.89089		13.68	1.36308		13.68	2.19215
13.69	2.8904		13.69	1.363		13.69	2.18996
13.7	2.89109		13.7	1.36288		13.7	2.19533
13.71	2.89059		13.71	1.36276		13.71	2.19666
13.72	2.88733		13.72	1.36264		13.72	2.20227
13.73	2.88832		13.73	1.36251		13.73	2.20465
13.74	2.88822		13.74	1.36239		13.74	2.1968
13.75	2.88822		13.75	1.36231		13.75	2.18923
13.76	2.8896		13.76	1.36219		13.76	2.18895
13.77	2.89208		13.77	1.36206		13.77	2.18434
13.78	2.89277		13.78	1.36194		13.78	2.18339
13.79	2.89277		13.79	1.36186		13.79	2.17818
13.8	2.89287		13.8	1.36174		13.8	2.17232
13.81	2.89218		13.81	1.36162		13.81	2.17383
13.82	2.89158		13.82	1.36149		13.82	2.17038
13.83	2.89149		13.83	1.36141		13.83	2.16502
13.84	2.89208		13.84	1.36129		13.84	2.1621
13.85	2.89168		13.85	1.36117		13.85	2.16331
13.86	2.89198		13.86	1.36104		13.86	2.16336
13.87	2.89168		13.87	1.36096		13.87	2.16346
13.88	2.89168		13.88	1.36084		13.88	2.173
13.89	2.89218		13.89	1.36072		13.89	2.1713
13.9	2.89257		13.9	1.36064		13.9	2.1707
13.91	2.89317		13.91	1.36051		13.91	2.16686
13.92	2.89327		13.92	1.36039		13.92	2.16349
13.93	2.89376		13.93	1.36031		13.93	2.15978
13.94	2.89436		13.94	1.36019		13.94	2.16305
13.95	2.89426		13.95	1.36006		13.95	2.16274
13.96	2.89485		13.96	1.35998		13.96	2.16309
13.97	2.89446		13.97	1.35986		13.97	2.16352
13.98	2.89376		13.98	1.35974		13.98	2.1608
13.99	2.89337		13.99	1.35966		13.99	2.16297
14	2.89495		14	1.35953		14	2.16854
14.01	2.89455		14.01	1.35941		14.01	2.16318
14.02	2.89465		14.02	1.35933		14.02	2.16715
14.03	2.89485		14.03	1.35921		14.03	2.17039
14.04	2.89485		14.04	1.35909		14.04	2.1764
14.05	2.89406		14.05	1.359		14.05	2.17548
14.06	2.89366		14.06	1.35888		14.06	2.18065
14.07	2.89436		14.07	1.3588		14.07	2.17641
14.08	2.89436		14.08	1.35868		14.08	2.17604
14.09	2.89436		14.09	1.35856		14.09	2.17491
14.1	2.89465		14.1	1.35847		14.1	2.17547
14.11	2.89436		14.11	1.35835		14.11	2.17514
14.12	2.89376		14.12	1.35827		14.12	2.17327
14.13	2.89376		14.13	1.35815		14.13	2.17174
14.14	2.89386		14.14	1.35807		14.14	2.17364
14.15	2.89267		14.15	1.35794		14.15	2.17377
14.16	2.89307		14.16	1.35782		14.16	2.17662
14.17	2.89267		14.17	1.35774		14.17	2.17812
14.18	2.89267		14.18	1.35762		14.18	2.17883
14.19	2.89307		14.19	1.35754		14.19	2.17992
14.2	2.89297		14.2	1.35741		14.2	2.17911
14.21	2.89248		14.21	1.35733		14.21	2.18056
14.22	2.89238		14.22	1.35721		14.22	2.17976
14.23	2.89376		14.23	1.35713		14.23	2.17832
14.24	2.8896		14.24	1.357		14.24	2.17765
14.25	2.88881		14.25	1.35692		14.25	2.17026
14.26	2.88861		14.26	1.3568		14.26	2.17494
14.27	2.88901		14.27	1.35672		14.27	2.17393
14.28	2.88772		14.28	1.3566		14.28	2.17462
14.29	2.88792		14.29	1.35652		14.29	2.1714
14.3	2.88812		14.3	1.35639		14.3	2.17192
14.31	2.88772		14.31	1.35631		14.31	2.16788
14.32	2.88703		14.32	1.35619		14.32	2.17755
14.33	2.88663		14.33	1.35611		14.33	2.18021
14.34	2.88713		14.34	1.35598		14.34	2.18474
14.35	2.88822		14.35	1.3559		14.35	2.18717
14.36	2.88842		14.36	1.35578		14.36	2.18677
14.37	2.8897		14.37	1.3557		14.37	2.18507
14.38	2.88921		14.38	1.35558		14.38	2.1814
14.39	2.89208		14.39	1.3555		14.39	2.1733
14.4	2.89287		14.4	1.35537		14.4	2.16782
14.41	2.89307		14.41	1.35529		14.41	2.16502
14.42	2.89178		14.42	1.35521		14.42	2.16202
14.43	2.89218		14.43	1.35509		14.43	2.15923
14.44	2.89109		14.44	1.35501		14.44	2.15776
14.45	2.89079		14.45	1.35488		14.45	2.161
14.46	2.89		14.46	1.3548		14.46	2.1601
14.47	2.8898		14.47	1.35472		14.47	2.1609
14.48	2.8903		14.48	1.3546		14.48	2.16232
14.49	2.89198		14.49	1.35452		14.49	2.16494
14.5	2.89297		14.5	1.35439		14.5	2.16807
14.51	2.89396		14.51	1.35431		14.51	2.1623
14.52	2.89386		14.52	1.35423		14.52	2.16666
14.53	2.89515		14.53	1.35411		14.53	2.16674
14.54	2.89545		14.54	1.35403		14.54	2.16553
14.55	2.89693		14.55	1.35394		14.55	2.16323
14.56	2.8997		14.56	1.35382		14.56	2.15853
14.57	2.9		14.57	1.35374		14.57	2.15464
14.58	2.9001		14.58	1.35366		14.58	2.15633
14.59	2.8997		14.59	1.35354		14.59	2.158
14.6	2.89842		14.6	1.35346		14.6	2.1609
14.61	2.90119		14.61	1.35337		14.61	2.16379
14.62	2.90109		14.62	1.35329		14.62	2.16746
14.63	2.90119		14.63	1.35317		14.63	2.17112
14.64	2.90129		14.64	1.35309		14.64	2.17767
14.65	2.90149		14.65	1.35301		14.65	2.176
14.66	2.90129		14.66	1.35288		14.66	2.18019
14.67	2.90228		14.67	1.3528		14.67	2.18373
14.68	2.90218		14.68	1.35272		14.68	2.18387
14.69	2.90208		14.69	1.35264		14.69	2.1858
14.7	2.90218		14.7	1.35256		14.7	2.19444
14.71	2.90178		14.71	1.35244		14.71	2.19987
14.72	2.90158		14.72	1.35235		14.72	2.19821
14.73	2.90158		14.73	1.35227		14.73	2.20037
14.74	2.89762		14.74	1.35219		14.74	2.19599
14.75	2.89713		14.75	1.35211		14.75	2.19471
14.76	2.89653		14.76	1.35203		14.76	2.19783
14.77	2.89604		14.77	1.3519		14.77	2.20831
14.78	2.89594		14.78	1.35182		14.78	2.20614
14.79	2.89535		14.79	1.35174		14.79	2.20599
14.8	2.89515		14.8	1.35166		14.8	2.20546
14.81	2.89762		14.81	1.35158		14.81	2.20324
14.82	2.89792		14.82	1.3515		14.82	2.20184
14.83	2.89851		14.83	1.35142		14.83	2.18423
14.84	2.89891		14.84	1.35133		14.84	2.17703
14.85	2.89891		14.85	1.35125		14.85	2.17426
14.86	2.8997		14.86	1.35113		14.86	2.17131
14.87	2.8997		14.87	1.35105		14.87	2.16534
14.88	2.90178		14.88	1.35097		14.88	2.15972
14.89	2.90178		14.89	1.35088		14.89	2.15568
14.9	2.90089		14.9	1.3508		14.9	2.14614
14.91	2.9005		14.91	1.35072		14.91	2.14677
14.92	2.9001		14.92	1.35064		14.92	2.14847
14.93	2.8995		14.93	1.35056		14.93	2.15099
14.94	2.8995		14.94	1.35048		14.94	2.14227
14.95	2.8996		14.95	1.3504		14.95	2.14818
14.96	2.8995		14.96	1.35031		14.96	2.14897
14.97	2.89624		14.97	1.35023		14.97	2.15996
14.98	2.89624		14.98	1.35015		14.98	2.16088
14.99	2.89683		14.99	1.35011		14.99	2.16084
15	2.89733		15	1.35003		15	2.16195
15.01	2.89614		15.01	1.34995		15.01	2.16075
15.02	2.89614		15.02	1.34986		15.02	2.15489
15.03	2.89614		15.03	1.34978		15.03	2.15961
15.04	2.89554		15.04	1.3497		15.04	2.15905
15.05	2.89634		15.05	1.34962		15.05	2.16066
15.06	2.89574		15.06	1.34954		15.06	2.16177
15.07	2.89891		15.07	1.34946		15.07	2.17111
15.08	2.89861		15.08	1.34938		15.08	2.17579
15.09	2.89822		15.09	1.34933		15.09	2.17926
15.1	2.89851		15.1	1.34925		15.1	2.18273
15.11	2.89713		15.11	1.34917		15.11	2.1874
15.12	2.89703		15.12	1.34909		15.12	2.19001
15.13	2.89733		15.13	1.34901		15.13	2.19396
15.14	2.89446		15.14	1.34897		15.14	2.19711
15.15	2.89446		15.15	1.34889		15.15	2.19524
15.16	2.89515		15.16	1.3488		15.16	2.19608
15.17	2.89475		15.17	1.34872		15.17	2.20061
15.18	2.89515		15.18	1.34868		15.18	2.20233
15.19	2.89515		15.19	1.3486		15.19	2.20855
15.2	2.89436		15.2	1.34852		15.2	2.2117
15.21	2.89386		15.21	1.34844		15.21	2.20321
15.22	2.89406		15.22	1.3484		15.22	2.20414
15.23	2.89366		15.23	1.34831		15.23	2.20765
15.24	2.89297		15.24	1.34823		15.24	2.21354
15.25	2.89683		15.25	1.34819		15.25	2.22116
15.26	2.89743		15.26	1.34811		15.26	2.22133
15.27	2.89782		15.27	1.34803		15.27	2.2224
15.28	2.89762		15.28	1.34799		15.28	2.20784
15.29	2.89832		15.29	1.34791		15.29	2.20163
15.3	2.89911		15.3	1.34782		15.3	2.19505
15.31	2.8996		15.31	1.34778		15.31	2.18966
15.32	2.90396		15.32	1.3477		15.32	2.18292
15.33	2.90366		15.33	1.34766		15.33	2.17733
15.34	2.90356		15.34	1.34758		15.34	2.17722
15.35	2.90327		15.35	1.34754		15.35	2.17695
15.36	2.8997		15.36	1.34746		15.36	2.17377
15.37	2.89891		15.37	1.34738		15.37	2.16975
15.38	2.89723		15.38	1.34734		15.38	2.16946
15.39	2.89723		15.39	1.34725		15.39	2.16845
15.4	2.89465		15.4	1.34721		15.4	2.17329
15.41	2.89455		15.41	1.34713		15.41	2.16859
15.42	2.89446		15.42	1.34709		15.42	2.17338
15.43	2.89505		15.43	1.34705		15.43	2.17591
15.44	2.89485		15.44	1.34697		15.44	2.17748
15.45	2.89554		15.45	1.34693		15.45	2.19113
15.46	2.89594		15.46	1.34685		15.46	2.18865
15.47	2.89663		15.47	1.3468		15.47	2.19078
15.48	2.89713		15.48	1.34672		15.48	2.16586
15.49	2.89584		15.49	1.34668		15.49	2.16827
15.5	2.89416		15.5	1.34664		15.5	2.16821
15.51	2.89277		15.51	1.34656		15.51	2.17057
15.52	2.89218		15.52	1.34652		15.52	2.16988
15.53	2.89129		15.53	1.34648		15.53	2.18389
15.54	2.89099		15.54	1.3464		15.54	2.19309
15.55	2.8903		15.55	1.34636		15.55	2.19009
15.56	2.8898		15.56	1.34632		15.56	2.19564
15.57	2.89		15.57	1.34627		15.57	2.19565
15.58	2.89		15.58	1.34619		15.58	2.19382
15.59	2.8899		15.59	1.34615		15.59	2.19456
15.6	2.89149		15.6	1.34611		15.6	2.19328
15.61	2.89277		15.61	1.34607		15.61	2.20521
15.62	2.89337		15.62	1.34599		15.62	2.20129
15.63	2.89337		15.63	1.34595		15.63	2.19722
15.64	2.89297		15.64	1.34591		15.64	2.19218
15.65	2.89277		15.65	1.34587		15.65	2.18968
15.66	2.89208		15.66	1.34583		15.66	2.18755
15.67	2.89129		15.67	1.34578		15.67	2.19139
15.68	2.8904		15.68	1.3457		15.68	2.18381
15.69	2.89059		15.69	1.34566		15.69	2.18716
15.7	2.89149		15.7	1.34562		15.7	2.18822
15.71	2.89139		15.71	1.34558		15.71	2.19
15.72	2.89188		15.72	1.34554		15.72	2.19575
15.73	2.89248		15.73	1.3455		15.73	2.20077
15.74	2.89257		15.74	1.34546		15.74	2.20509
15.75	2.89614		15.75	1.34542		15.75	2.20375
15.76	2.89663		15.76	1.34538		15.76	2.19827
15.77	2.89723		15.77	1.34534		15.77	2.19476
15.78	2.89762		15.78	1.3453		15.78	2.1911
15.79	2.89762		15.79	1.34525		15.79	2.19103
15.8	2.89772		15.8	1.34521		15.8	2.19069
15.81	2.89743		15.81	1.34517		15.81	2.18199
15.82	2.89505		15.82	1.34513		15.82	2.17956
15.83	2.89485		15.83	1.34509		15.83	2.17798
15.84	2.89436		15.84	1.34505		15.84	2.1763
15.85	2.89366		15.85	1.34501		15.85	2.17826
15.86	2.89366		15.86	1.34497		15.86	2.17601
15.87	2.89376		15.87	1.34493		15.87	2.17331
15.88	2.89386		15.88	1.34489		15.88	2.17034
15.89	2.89228		15.89	1.34489		15.89	2.17136
15.9	2.89149		15.9	1.34485		15.9	2.17216
15.91	2.89198		15.91	1.34481		15.91	2.16724
15.92	2.89287		15.92	1.34476		15.92	2.17841
15.93	2.89287		15.93	1.34472		15.93	2.1795
15.94	2.89366		15.94	1.34468		15.94	2.1772
15.95	2.89317		15.95	1.34468		15.95	2.17179
15.96	2.89228		15.96	1.34464		15.96	2.16726
15.97	2.89208		15.97	1.3446		15.97	2.16925
15.98	2.89208		15.98	1.34456		15.98	2.16548
15.99	2.89149		15.99	1.34456		15.99	2.17964
16	2.89079		16	1.34452		16	2.18547
16.01	2.8901		16.01	1.34448		16.01	2.18898
16.02	2.8901		16.02	1.34448		16.02	2.19238
16.03	2.8902		16.03	1.34444		16.03	2.19637
16.04	2.8903		16.04	1.3444		16.04	2.19524
16.05	2.8904		16.05	1.3444		16.05	2.18622
16.06	2.8896		16.06	1.34436		16.06	2.18715
16.07	2.8904		16.07	1.34432		16.07	2.18081
16.08	2.88752		16.08	1.34432		16.08	2.18328
16.09	2.88693		16.09	1.34428		16.09	2.18963
16.1	2.88733		16.1	1.34428		16.1	2.18771
16.11	2.88772		16.11	1.34423		16.11	2.18887
16.12	2.88723		16.12	1.34423		16.12	2.17778
16.13	2.88713		16.13	1.34419		16.13	2.18032
16.14	2.88723		16.14	1.34415		16.14	2.17702
16.15	2.8901		16.15	1.34415		16.15	2.17453
16.16	2.8898		16.16	1.34411		16.16	2.17128
16.17	2.8897		16.17	1.34411		16.17	2.17301
16.18	2.88911		16.18	1.34411		16.18	2.17232
16.19	2.88842		16.19	1.34407		16.19	2.17844
16.2	2.88762		16.2	1.34407		16.2	2.17693
16.21	2.88772		16.21	1.34403		16.21	2.17611
16.22	2.88871		16.22	1.34403		16.22	2.17522
16.23	2.88881		16.23	1.34399		16.23	2.17389
16.24	2.88941		16.24	1.34399		16.24	2.17806
16.25	2.88931		16.25	1.34399		16.25	2.17305
16.26	2.88901		16.26	1.34395		16.26	2.17049
16.27	2.88792		16.27	1.34395		16.27	2.16467
16.28	2.88782		16.28	1.34395		16.28	2.16225
16.29	2.88713		16.29	1.34391		16.29	2.15963
16.3	2.88733		16.3	1.34391		16.3	2.15261
16.31	2.88693		16.31	1.34391		16.31	2.14966
16.32	2.88624		16.32	1.34391		16.32	2.15595
16.33	2.88198		16.33	1.34387		16.33	2.1557
16.34	2.88238		16.34	1.34387		16.34	2.15556
16.35	2.88208		16.35	1.34387		16.35	2.15322
16.36	2.88327		16.36	1.34387		16.36	2.15247
16.37	2.88535		16.37	1.34383		16.37	2.15413
16.38	2.88624		16.38	1.34383		16.38	2.15531
16.39	2.88782		16.39	1.34383		16.39	2.15941
16.4	2.88703		16.4	1.34383		16.4	2.15994
16.41	2.88723		16.41	1.34383		16.41	2.15982
16.42	2.88733		16.42	1.34383		16.42	2.15943
16.43	2.88703		16.43	1.34383		16.43	2.16186
16.44	2.88881		16.44	1.34379		16.44	2.16207
16.45	2.88802		16.45	1.34379		16.45	2.15638
16.46	2.88802		16.46	1.34379		16.46	2.15974
16.47	2.88743		16.47	1.34379		16.47	2.15932
16.48	2.88634		16.48	1.34379		16.48	2.15966
16.49	2.88634		16.49	1.34379		16.49	2.16193
16.5	2.88653		16.5	1.34379		16.5	2.16856
16.51	2.88624		16.51	1.34379		16.51	2.17019
16.52	2.88614		16.52	1.34379		16.52	2.17285
16.53	2.88604		16.53	1.34379		16.53	2.17158
16.54	2.88693		16.54	1.34379		16.54	2.1722
16.55	2.88693		16.55	1.34379		16.55	2.17219
16.56	2.88782		16.56	1.34379		16.56	2.17119
16.57	2.88792		16.57	1.34379		16.57	2.17547
16.58	2.88792		16.58	1.34379		16.58	2.17753
16.59	2.88713		16.59	1.34379		16.59	2.17585
16.6	2.88663		16.6	1.34379		16.6	2.17238
16.61	2.88545		16.61	1.34379		16.61	2.17106
16.62	2.88505		16.62	1.34379		16.62	2.17174
16.63	2.88475		16.63	1.34379		16.63	2.16915
16.64	2.88396		16.64	1.34379		16.64	2.16732
16.65	2.88386		16.65	1.34383		16.65	2.1693
16.66	2.88426		16.66	1.34383		16.66	2.17332
16.67	2.88416		16.67	1.34383		16.67	2.1725
16.68	2.88495		16.68	1.34383		16.68	2.16179
16.69	2.88505		16.69	1.34383		16.69	2.1632
16.7	2.88347		16.7	1.34383		16.7	2.16267
16.71	2.88347		16.71	1.34383		16.71	2.16223
16.72	2.88396		16.72	1.34387		16.72	2.164
16.73	2.88317		16.73	1.34387		16.73	2.16558
16.74	2.88376		16.74	1.34387		16.74	2.16835
16.75	2.88327		16.75	1.34387		16.75	2.1614
16.76	2.88297		16.76	1.34387		16.76	2.15786
16.77	2.88287		16.77	1.34387		16.77	2.15931
16.78	2.88218		16.78	1.34391		16.78	2.16338
16.79	2.88218		16.79	1.34391		16.79	2.16298
16.8	2.88149		16.8	1.34391		16.8	2.16211
16.81	2.88129		16.81	1.34391		16.81	2.16502
16.82	2.88129		16.82	1.34395		16.82	2.16652
16.83	2.88168		16.83	1.34395		16.83	2.16517
16.84	2.88089		16.84	1.34395		16.84	2.16517
16.85	2.88099		16.85	1.34395		16.85	2.16512
16.86	2.88168		16.86	1.34399		16.86	2.16628
16.87	2.88129		16.87	1.34399		16.87	2.16669
16.88	2.88069		16.88	1.34399		16.88	2.16807
16.89	2.88059		16.89	1.34403		16.89	2.16831
16.9	2.8799		16.9	1.34403		16.9	2.17378
16.91	2.88099		16.91	1.34403		16.91	2.17925
16.92	2.8802		16.92	1.34403		16.92	2.1812
16.93	2.87931		16.93	1.34407		16.93	2.17982
16.94	2.87871		16.94	1.34407		16.94	2.17774
16.95	2.87792		16.95	1.34407		16.95	2.17167
16.96	2.87792		16.96	1.34411		16.96	2.17544
16.97	2.87822		16.97	1.34411		16.97	2.17475
16.98	2.87802		16.98	1.34415		16.98	2.17441
16.99	2.87802		16.99	1.34415		16.99	2.17044
17	2.87851		17	1.34415		17	2.16754
17.01	2.8797		17.01	1.34419		17.01	2.16507
17.02	2.8802		17.02	1.34419		17.02	2.15769
17.03	2.8801		17.03	1.34419		17.03	2.15382
17.04	2.87901		17.04	1.34423		17.04	2.14952
17.05	2.87891		17.05	1.34423		17.05	2.145
17.06	2.87911		17.06	1.34428		17.06	2.14001
17.07	2.87881		17.07	1.34428		17.07	2.13899
17.08	2.87772		17.08	1.34428		17.08	2.14014
17.09	2.87733		17.09	1.34432		17.09	2.14332
17.1	2.87812		17.1	1.34432		17.1	2.13891
17.11	2.87822		17.11	1.34436		17.11	2.13984
17.12	2.87663		17.12	1.34436		17.12	2.14311
17.13	2.87614		17.13	1.3444		17.13	2.14409
17.14	2.87851		17.14	1.3444		17.14	2.145
17.15	2.87812		17.15	1.34444		17.15	2.13952
17.16	2.87772		17.16	1.34444		17.16	2.14114
17.17	2.87792		17.17	1.34448		17.17	2.14186
17.18	2.87733		17.18	1.34448		17.18	2.13741
17.19	2.87812		17.19	1.34452		17.19	2.1394
17.2	2.87812		17.2	1.34452		17.2	2.13577
17.21	2.87901		17.21	1.34456		17.21	2.13477
17.22	2.87941		17.22	1.34456		17.22	2.13575
17.23	2.87901		17.23	1.3446		17.23	2.13301
17.24	2.87832		17.24	1.3446		17.24	2.13729
17.25	2.87851		17.25	1.34464		17.25	2.1367
17.26	2.87752		17.26	1.34464		17.26	2.14086
17.27	2.87772		17.27	1.34468		17.27	2.15044
17.28	2.87782		17.28	1.34468		17.28	2.15709
17.29	2.87743		17.29	1.34472		17.29	2.14652
17.3	2.87832		17.3	1.34472		17.3	2.14846
17.31	2.87842		17.31	1.34476		17.31	2.15005
17.32	2.87752		17.32	1.34476		17.32	2.15151
17.33	2.87812		17.33	1.34481		17.33	2.15283
17.34	2.87812		17.34	1.34485		17.34	2.15611
17.35	2.87812		17.35	1.34485		17.35	2.15749
17.36	2.87842		17.36	1.34489		17.36	2.15377
17.37	2.87802		17.37	1.34489		17.37	2.15929
17.38	2.87861		17.38	1.34493		17.38	2.16501
17.39	2.87871		17.39	1.34493		17.39	2.16682
17.4	2.87792		17.4	1.34497		17.4	2.1716
17.41	2.87881		17.41	1.34501		17.41	2.16831
17.42	2.87822		17.42	1.34501		17.42	2.16679
17.43	2.87752		17.43	1.34505		17.43	2.15691
17.44	2.87931		17.44	1.34509		17.44	2.15769
17.45	2.87733		17.45	1.34509		17.45	2.15573
17.46	2.87792		17.46	1.34513		17.46	2.15559
17.47	2.87743		17.47	1.34513		17.47	2.15347
17.48	2.87782		17.48	1.34517		17.48	2.14918
17.49	2.87861		17.49	1.34521		17.49	2.14249
17.5	2.87861		17.5	1.34521		17.5	2.14612
17.51	2.87921		17.51	1.34525		17.51	2.14887
17.52	2.87921		17.52	1.3453		17.52	2.15022
17.53	2.8799		17.53	1.3453		17.53	2.1519
17.54	2.88119		17.54	1.34534		17.54	2.15256
17.55	2.88129		17.55	1.34538		17.55	2.15746
17.56	2.88099		17.56	1.34538		17.56	2.16591
17.57	2.88079		17.57	1.34542		17.57	2.17158
17.58	2.8803		17.58	1.34546		17.58	2.17442
17.59	2.8802		17.59	1.34546		17.59	2.1765
17.6	2.8797		17.6	1.3455		17.6	2.17403
17.61	2.8802		17.61	1.34554		17.61	2.18127
17.62	2.8799		17.62	1.34554		17.62	2.18658
17.63	2.8797		17.63	1.34558		17.63	2.18607
17.64	2.87921		17.64	1.34562		17.64	2.18368
17.65	2.87941		17.65	1.34566		17.65	2.18521
17.66	2.8799		17.66	1.34566		17.66	2.1867
17.67	2.8798		17.67	1.3457		17.67	2.18557
17.68	2.8805		17.68	1.34574		17.68	2.18002
17.69	2.88059		17.69	1.34578		17.69	2.17931
17.7	2.88079		17.7	1.34578		17.7	2.18198
17.71	2.88238		17.71	1.34583		17.71	2.18281
17.72	2.88188		17.72	1.34587		17.72	2.18623
17.73	2.88287		17.73	1.34591		17.73	2.19122
17.74	2.88307		17.74	1.34591		17.74	2.19427
17.75	2.88238		17.75	1.34595		17.75	2.18789
17.76	2.88257		17.76	1.34599		17.76	2.18596
17.77	2.88238		17.77	1.34603		17.77	2.18333
17.78	2.88149		17.78	1.34603		17.78	2.17849
17.79	2.88178		17.79	1.34607		17.79	2.16939
17.8	2.88178		17.8	1.34611		17.8	2.17881
17.81	2.88208		17.81	1.34615		17.81	2.18245
17.82	2.88248		17.82	1.34619		17.82	2.18151
17.83	2.88297		17.83	1.34619		17.83	2.17413
17.84	2.88267		17.84	1.34623		17.84	2.17635
17.85	2.88376		17.85	1.34627		17.85	2.17481
17.86	2.88376		17.86	1.34632		17.86	2.17685
17.87	2.88376		17.87	1.34636		17.87	2.1847
17.88	2.88366		17.88	1.34636		17.88	2.19178
17.89	2.88416		17.89	1.3464		17.89	2.18846
17.9	2.88426		17.9	1.34644		17.9	2.184
17.91	2.88495		17.91	1.34648		17.91	2.18192
17.92	2.88416		17.92	1.34652		17.92	2.1807
17.93	2.88416		17.93	1.34656		17.93	2.1797
17.94	2.88356		17.94	1.34656		17.94	2.18201
17.95	2.88347		17.95	1.3466		17.95	2.17597
17.96	2.88396		17.96	1.34664		17.96	2.16986
17.97	2.88386		17.97	1.34668		17.97	2.16584
17.98	2.88455		17.98	1.34672		17.98	2.16423
17.99	2.88485		17.99	1.34676		17.99	2.16228
18	2.88505		18	1.3468		18	2.16429
18.01	2.88515		18.01	1.34685		18.01	2.16067
18.02	2.88436		18.02	1.34685		18.02	2.15956
18.03	2.88406		18.03	1.34689		18.03	2.1589
18.04	2.88376		18.04	1.34693		18.04	2.15906
18.05	2.88485		18.05	1.34697		18.05	2.16106
18.06	2.88396		18.06	1.34701		18.06	2.16173
18.07	2.88406		18.07	1.34705		18.07	2.16167
18.08	2.88347		18.08	1.34709		18.08	2.16142
18.09	2.88376		18.09	1.34713		18.09	2.16222
18.1	2.88416		18.1	1.34717		18.1	2.16223
18.11	2.88347		18.11	1.34721		18.11	2.16435
18.12	2.88376		18.12	1.34725		18.12	2.1627
18.13	2.88446		18.13	1.34725		18.13	2.15628
18.14	2.88525		18.14	1.34729		18.14	2.15018
18.15	2.88307		18.15	1.34734		18.15	2.15077
18.16	2.88347		18.16	1.34738		18.16	2.14997
18.17	2.88406		18.17	1.34742		18.17	2.15089
18.18	2.88396		18.18	1.34746		18.18	2.14769
18.19	2.88426		18.19	1.3475		18.19	2.14531
18.2	2.88376		18.2	1.34754		18.2	2.14322
18.21	2.88436		18.21	1.34758		18.21	2.14322
18.22	2.88376		18.22	1.34762		18.22	2.1444
18.23	2.88327		18.23	1.34766		18.23	2.14521
18.24	2.88257		18.24	1.3477		18.24	2.14036
18.25	2.88287		18.25	1.34774		18.25	2.14068
18.26	2.88238		18.26	1.34778		18.26	2.1409
18.27	2.88287		18.27	1.34782		18.27	2.14637
18.28	2.88297		18.28	1.34787		18.28	2.1501
18.29	2.88337		18.29	1.34791		18.29	2.15388
18.3	2.88386		18.3	1.34795		18.3	2.15304
18.31	2.88347		18.31	1.34799		18.31	2.15423
18.32	2.88347		18.32	1.34803		18.32	2.15255
18.33	2.88436		18.33	1.34807		18.33	2.1566
18.34	2.88386		18.34	1.34811		18.34	2.16744
18.35	2.88426		18.35	1.34815		18.35	2.17031
18.36	2.88406		18.36	1.34819		18.36	2.17689
18.37	2.88455		18.37	1.34823		18.37	2.18059
18.38	2.88297		18.38	1.34827		18.38	2.18383
18.39	2.88267		18.39	1.34831		18.39	2.17833
18.4	2.88178		18.4	1.34836		18.4	2.182
18.41	2.88168		18.41	1.3484		18.41	2.18598
18.42	2.88208		18.42	1.34844		18.42	2.1844
18.43	2.88178		18.43	1.34848		18.43	2.18345
18.44	2.88238		18.44	1.34852		18.44	2.17554
18.45	2.88089		18.45	1.34856		18.45	2.17253
18.46	2.88178		18.46	1.3486		18.46	2.17152
18.47	2.88198		18.47	1.34864		18.47	2.17116
18.48	2.88208		18.48	1.34868		18.48	2.17185
18.49	2.88218		18.49	1.34872		18.49	2.16935
18.5	2.88208		18.5	1.34876		18.5	2.16915
18.51	2.88178		18.51	1.3488		18.51	2.17273
18.52	2.8802		18.52	1.34884		18.52	2.17382
18.53	2.8805		18.53	1.34889		18.53	2.17374
18.54	2.8796		18.54	1.34893		18.54	2.17441
18.55	2.87812		18.55	1.34897		18.55	2.18026
18.56	2.87752		18.56	1.34901		18.56	2.18204
18.57	2.87733		18.57	1.34905		18.57	2.18486
18.58	2.87743		18.58	1.34909		18.58	2.18461
18.59	2.87743		18.59	1.34913		18.59	2.17449
18.6	2.87743		18.6	1.34917		18.6	2.1731
18.61	2.87792		18.61	1.34921		18.61	2.1688
18.62	2.87772		18.62	1.34925		18.62	2.16686
18.63	2.87802		18.63	1.34929		18.63	2.1663
18.64	2.87861		18.64	1.34933		18.64	2.15921
18.65	2.87901		18.65	1.34938		18.65	2.16422
18.66	2.8797		18.66	1.34942		18.66	2.16524
18.67	2.8798		18.67	1.34946		18.67	2.16605
18.68	2.87931		18.68	1.3495		18.68	2.16765
18.69	2.87861		18.69	1.34954		18.69	2.17155
18.7	2.87802		18.7	1.34962		18.7	2.17411
18.71	2.87752		18.71	1.34966		18.71	2.17898
18.72	2.87752		18.72	1.3497		18.72	2.17778
18.73	2.87743		18.73	1.34974		18.73	2.17954
18.74	2.87634		18.74	1.34978		18.74	2.17763
18.75	2.87614		18.75	1.34982		18.75	2.1758
18.76	2.87614		18.76	1.34986		18.76	2.17414
18.77	2.87624		18.77	1.34991		18.77	2.17229
18.78	2.87663		18.78	1.34995		18.78	2.16907
18.79	2.87723		18.79	1.34999		18.79	2.16154
18.8	2.87733		18.8	1.35003		18.8	2.16642
18.81	2.87703		18.81	1.35007		18.81	2.17433
18.82	2.87713		18.82	1.35011		18.82	2.17942
18.83	2.87693		18.83	1.35015		18.83	2.1835
18.84	2.87634		18.84	1.35019		18.84	2.18653
18.85	2.87614		18.85	1.35023		18.85	2.19124
18.86	2.87614		18.86	1.35027		18.86	2.19612
18.87	2.87554		18.87	1.35031		18.87	2.19906
18.88	2.87594		18.88	1.35035		18.88	2.20018
18.89	2.87545		18.89	1.3504		18.89	2.20007
18.9	2.87545		18.9	1.35044		18.9	2.20005
18.91	2.87525		18.91	1.35048		18.91	2.18715
18.92	2.87475		18.92	1.35052		18.92	2.18682
18.93	2.87525		18.93	1.35056		18.93	2.19163
18.94	2.87604		18.94	1.3506		18.94	2.19137
18.95	2.87703		18.95	1.35068		18.95	2.19172
18.96	2.87762		18.96	1.35072		18.96	2.19264
18.97	2.87752		18.97	1.35076		18.97	2.19333
18.98	2.87743		18.98	1.3508		18.98	2.19531
18.99	2.87703		18.99	1.35084		18.99	2.19375
19	2.87653		19	1.35088		19	2.19047
19.01	2.87604		19.01	1.35093		19.01	2.19121
19.02	2.87554		19.02	1.35097		19.02	2.18969
19.03	2.87515		19.03	1.35101		19.03	2.19202
19.04	2.87554		19.04	1.35105		19.04	2.19904
19.05	2.87584		19.05	1.35109		19.05	2.20885
19.06	2.87574		19.06	1.35113		19.06	2.20193
19.07	2.87653		19.07	1.35117		19.07	2.19635
19.08	2.87644		19.08	1.35121		19.08	2.18702
19.09	2.87743		19.09	1.35125		19.09	2.17759
19.1	2.87772		19.1	1.35129		19.1	2.17912
19.11	2.87762		19.11	1.35133		19.11	2.17374
19.12	2.87713		19.12	1.35137		19.12	2.16954
19.13	2.87713		19.13	1.35142		19.13	2.16818
19.14	2.87653		19.14	1.35146		19.14	2.1609
19.15	2.87663		19.15	1.3515		19.15	2.16517
19.16	2.87584		19.16	1.35154		19.16	2.16753
19.17	2.87495		19.17	1.35158		19.17	2.15873
19.18	2.87465		19.18	1.35162		19.18	2.15709
19.19	2.87446		19.19	1.35166		19.19	2.1529
19.2	2.87436		19.2	1.3517		19.2	2.14909
19.21	2.87465		19.21	1.35174		19.21	2.14621
19.22	2.87416		19.22	1.35178		19.22	2.14318
19.23	2.87465		19.23	1.35182		19.23	2.1436
19.24	2.87515		19.24	1.35186		19.24	2.14211
19.25	2.87584		19.25	1.3519		19.25	2.13989
19.26	2.87624		19.26	1.35195		19.26	2.13779
19.27	2.87594		19.27	1.35199		19.27	2.13374
19.28	2.87644		19.28	1.35203		19.28	2.13731
19.29	2.87614		19.29	1.35207		19.29	2.14065
19.3	2.87554		19.3	1.35211		19.3	2.15068
19.31	2.87475		19.31	1.35215		19.31	2.15241
19.32	2.87416		19.32	1.35219		19.32	2.15098
19.33	2.87327		19.33	1.35223		19.33	2.15127
19.34	2.87317		19.34	1.35223		19.34	2.15414
19.35	2.87287		19.35	1.35227		19.35	2.15495
19.36	2.87277		19.36	1.35231		19.36	2.15532
19.37	2.87327		19.37	1.35235		19.37	2.15263
19.38	2.87337		19.38	1.35239		19.38	2.15407
19.39	2.87416		19.39	1.35244		19.39	2.15544
19.4	2.87475		19.4	1.35248		19.4	2.15613
19.41	2.87515		19.41	1.35252		19.41	2.15666
19.42	2.87574		19.42	1.35256		19.42	2.16955
19.43	2.87535		19.43	1.3526		19.43	2.18226
19.44	2.87564		19.44	1.35264		19.44	2.18243
19.45	2.87564		19.45	1.35264		19.45	2.18343
19.46	2.87515		19.46	1.35268		19.46	2.18337
19.47	2.87426		19.47	1.35272		19.47	2.18277
19.48	2.87386		19.48	1.35276		19.48	2.18254
19.49	2.87356		19.49	1.3528		19.49	2.17824
19.5	2.87376		19.5	1.35284		19.5	2.17474
19.51	2.87386		19.51	1.35288		19.51	2.18302
19.52	2.87416		19.52	1.35288		19.52	2.18633
19.53	2.87584		19.53	1.35292		19.53	2.19024
19.54	2.87584		19.54	1.35297		19.54	2.18954
19.55	2.87644		19.55	1.35301		19.55	2.18379
19.56	2.87723		19.56	1.35305		19.56	2.17064
19.57	2.87752		19.57	1.35305		19.57	2.17542
19.58	2.87842		19.58	1.35309		19.58	2.17118
19.59	2.87802		19.59	1.35313		19.59	2.17024
19.6	2.87802		19.6	1.35317		19.6	2.16682
19.61	2.87802		19.61	1.35321		19.61	2.16568
19.62	2.87772		19.62	1.35321		19.62	2.16663
19.63	2.87673		19.63	1.35325		19.63	2.16507
19.64	2.87634		19.64	1.35329		19.64	2.16215
19.65	2.87574		19.65	1.35333		19.65	2.16323
19.66	2.87624		19.66	1.35333		19.66	2.16749
19.67	2.87584		19.67	1.35337		19.67	2.15984
19.68	2.87584		19.68	1.35341		19.68	2.16247
19.69	2.87604		19.69	1.35341		19.69	2.17488
19.7	2.87663		19.7	1.35346		19.7	2.16899
19.71	2.87673		19.71	1.3535		19.71	2.16827
19.72	2.87723		19.72	1.3535		19.72	2.16086
19.73	2.87733		19.73	1.35354		19.73	2.15696
19.74	2.87782		19.74	1.35358		19.74	2.1541
19.75	2.87752		19.75	1.35358		19.75	2.15073
19.76	2.87723		19.76	1.35362		19.76	2.1484
19.77	2.87614		19.77	1.35366		19.77	2.14744
19.78	2.87515		19.78	1.35366		19.78	2.14789
19.79	2.87446		19.79	1.3537		19.79	2.14851
19.8	2.87475		19.8	1.35374		19.8	2.15024
19.81	2.87446		19.81	1.35374		19.81	2.1526
19.82	2.87475		19.82	1.35378		19.82	2.15599
19.83	2.87465		19.83	1.35378		19.83	2.16405
19.84	2.87485		19.84	1.35382		19.84	2.16304
19.85	2.87505		19.85	1.35386		19.85	2.16014
19.86	2.87525		19.86	1.35386		19.86	2.15948
19.87	2.87475		19.87	1.3539		19.87	2.16079
19.88	2.87564		19.88	1.3539		19.88	2.16136
19.89	2.87515		19.89	1.35394		19.89	2.15179
19.9	2.87535		19.9	1.35394		19.9	2.15178
19.91	2.87505		19.91	1.35399		19.91	2.15086
19.92	2.87475		19.92	1.35399		19.92	2.15029
19.93	2.87416		19.93	1.35403		19.93	2.14971
19.94	2.87327		19.94	1.35403		19.94	2.14085
19.95	2.87248		19.95	1.35407		19.95	2.12309
19.96	2.87257		19.96	1.35407		19.96	2.12615
19.97	2.87178		19.97	1.35411		19.97	2.12747
[truncated: 398,004+ more rows]

## Sheet: Supplementary Fig. 8
	Supplementary fig. 8d
Osmotic pressure (kPa)	prototissue 1	prototissue 2	prototissue 3	prototissue 4	prototissue 5	prototissue 6	prototissue 7	prototissue 8	prototissue 9	mean	SD
-743.3	14.1504	14.738	15.6728	17.6594	10.7776	14.3281	25.7893	17.4273	17.186	16.4143	4.11814
743.3	-6.56507	-3.24241	-7.90276	-11.1178	-3.49096	-6.57193	-12.0535	-7.51847	-8.26538	-7.41425	2.96732
-1486.6	-16.7541	-12.4962	-24.9109	-16.4526	-17.6461	-15.1478	-30.2021	-21.5497	-10.5097	-18.4077	6.1883
	Supplementary fig. 8e
Osmotic pressure (kPa)	prototissue 1	prototissue 2	prototissue 3	prototissue 4	prototissue 5	prototissue 6	prototissue 7	prototissue 8	prototissue 9	mean	SD
-743.3	-20.3452	-23.1441	-24.4725	-23.1199	-18.4114	-34.3387	-38.6881	-32.1149	-28.3072	-26.9936	6.82552
743.3	13.6391	8.48499	20.6218	14.0355	4.80164	7.85701	23.0619	15.3699	12.7904	13.4069	5.90585
-1486.6	83.774	28.856	95.7788	58.0855	38.0723	40.9492	109.561	55.9024	43.1504	61.5699	28.2788
	Supplementary fig. 8f
Osmotic pressure (kPa)	prototissue 1	prototissue 2	prototissue 3	prototissue 4	prototissue 5	prototissue 6	prototissue 7	prototissue 8	prototissue 9	prototissue 10	prototissue 11	mean	SD
-743.3	37.5	29.3103	40	35.7143	31.5789	31.0345	30.5085	39.2857	33.9286	38.1818	36.3636	34.8551	3.78157
743.3	-21.4286	-30.6667	-26.6667	-30.2632	-26.0274	-25	-29.3333	-28	-22.973	-29.3333	-27.6316	-27.0294	2.97801
-1486.6	-29.4118	-33.7079	-37.931	-34.8315	-32.1839	-31.0345	-27.907	-31.7647	-32.1429	-29.4118	-31.3954	-31.9747	2.7868
	Supplementary fig. 8g
	prototissue 1	prototissue 2	prototissue 3	prototissue 4	prototissue 5	prototissue 6	prototissue 7	prototissue 8	prototissue 9	prototissue 10	mean	SD
gb	10767.6	11623.9	10888.1	9122.14	8234.36	10814.3	10905.7	10102.8	9945.67	13310.8	10571.5	1378.19
ga	8264.99	8108.56	7379.33	8150.04	8136.73	7812.77	6333.84	6830.69	8138.13	7127.68	7628.28	673.721
rb	7217.13	6470.97	5923.81	8292.5	5262.76	6817.94	5459.83	5980.68	7277.66	4828.9	6353.22	1065.91
ra	7534.66	7055.54	5670.85	7255.92	5783.28	6289.98	8029.09	8591.41	7166.28	5671.58	6904.86	1021.93

## Sheet: Supplementary Fig. 9
Supplementary Fig. 9a			Supplementary Fig. 9b (red line)							Supplementary Fig. 9b (blue line)
				Fluorescence intensity (arb. units)							Fluorescence intensity (arb. units)
Wavelength (nm)	Fluorescence intensity (arb. units)		Time（s）	Sample 1	Sample 2	Sample 3	mean	SD		Time（s）	Sample 1	Sample 2	Sample 3	mean	SD
550	19.8389		0	7.922	5.773	8.293	7.32933	1.36053		0	0.353	0	0	0.11767	0.2038
550.5	19.7713		1.5	8.087	6.297	9.175	7.853	1.4532		1.5	0.177	0.185	0	0.12067	0.10458
551	20.0025		3.1	7.389	5.419	9.002	7.27	1.79446		3.1	0.531	0	0	0.177	0.30657
551.5	20.3899		4.6	7.767	6.288	9.522	7.859	1.61896		4.6	0.708	0	0	0.236	0.40876
552	20.8807		6.1	8.308	6.134	9.039	7.827	1.51105		6.1	0.176	0	0	0.05867	0.10161
552.5	21.5276		7.6	8.649	7.06	9.323	8.344	1.16192		7.6	0	0.185	0	0.06167	0.10681
553	22.3058		9.1	8.844	7.065	9.735	8.548	1.35939		9.1	0.882	0	0	0.294	0.50922
553.5	23.2207		10.6	9.898	7.752	9.909	9.18633	1.24218		10.6	0	0.186	0	0.062	0.10739
554	24.2721		12.2	9.002	7.587	9.902	8.83033	1.16701		12.2	0	0	0	0	0
554.5	25.4586		13.7	9.538	8.146	9.735	9.13967	0.86616		13.7	0.531	0	0	0.177	0.30657
555	26.7063		15.2	9.349	8.101	10.11	9.18667	1.01429		15.2	0	0	0.186	0.062	0.10739
555.5	28.104		16.7	9.362	7.927	9.909	9.066	1.02362		16.7	0.175	0	0	0.05833	0.10104
556	29.5893		18.3	10.352	7.938	11.005	9.765	1.61556		18.3	0.177	0	0	0.059	0.10219
556.5	31.0634		19.8	10.252	8.113	11.147	9.83733	1.55893		19.8	0.176	0.186	-0.187	0.05833	0.21252
557	32.6206		21.3	10.17	9.201	10.817	10.0627	0.81333		21.3	0.177	0	0	0.059	0.10219
557.5	34.3353		22.9	10.782	8.491	11.02	10.0977	1.39649		22.9	0.353	0	0	0.11767	0.2038
558	36.2394		24.4	11.069	8.282	11.342	10.231	1.69339		24.4	0.176	0	0	0.05867	0.10161
558.5	38.383		26	10.183	8.852	11.562	10.199	1.35507		26	0.354	0.185	0	0.17967	0.17706
559	40.7954		27.6	11.083	8.834	11.491	10.4693	1.43086		27.6	0.176	0.372	0	0.18267	0.18609
559.5	43.3463		29.1	11.458	9.796	12.054	11.1027	1.17019		29.1	0.352	0	0	0.11733	0.20323
560	46.1707		30.7	11.061	8.996	12.079	10.712	1.57085		30.7	0.176	0	0	0.05867	0.10161
560.5	49.2824		32.2	10.811	9.529	12.397	10.9123	1.43668		32.2	0.352	0.186	0	0.17933	0.17609
561	52.405		33.8	11.039	9.922	12.655	11.2053	1.37407		33.8	0	0	0	0	0
561.5	55.6382		35.3	11.795	9.201	13.484	11.4933	2.15738		35.3	0.53	0	0	0.17667	0.306
562	59.1209		36.8	10.893	9.562	13.314	11.2563	1.90221		36.8	0.705	0	0	0.235	0.40703
562.5	62.8826		38.3	11.803	10.061	13.332	11.732	1.63666		38.3	0.706	0	0	0.23533	0.40761
563	66.9521		39.8	11.955	10.276	12.739	11.6567	1.25831		39.8	0.531	0.185	0	0.23867	0.26954
563.5	71.3621		41.4	12.641	9.588	13.466	11.8983	2.04289		41.4	0.352	0.185	0	0.179	0.17608
564	75.9349		42.9	12.139	9.882	14.145	12.0553	2.13273		42.9	0.176	0.185	0	0.12033	0.10431
564.5	80.8459		44.4	12.18	10.124	14.184	12.1627	2.03006		44.4	0.531	0	0	0.177	0.30657
565	86.1974		45.9	12.633	10.673	14.403	12.5697	1.86581		45.9	0.528	0.186	0	0.238	0.26781
565.5	91.8787		47.4	12.826	10.644	13.892	12.454	1.65565		47.4	0.353	0	0	0.11767	0.2038
566	97.965		49	12.508	9.936	15.165	12.5363	2.61462		49	0.176	0.186	0	0.12067	0.10462
566.5	104.581		50.5	14.407	10.471	16.045	13.641	2.86486		50.5	0.53	0	0	0.17667	0.306
567	111.638		52	13.036	11.155	13.512	12.5677	1.24634		52	0.528	0.371	0	0.29967	0.27113
567.5	119.267		53.5	13.547	11.17	14.974	13.2303	1.92167		53.5	0.352	0.186	0	0.17933	0.17609
568	127.431		55.1	14.622	11.02	15.345	13.6623	2.31671		55.1	0.529	0.372	0	0.30033	0.27168
568.5	135.844		56.6	13.936	11.381	17.115	14.144	2.87265		56.6	0.702	0.185	0	0.29567	0.36385
569	144.418		58.1	13.389	10.99	15.854	13.411	2.43207		58.1	0.353	0.185	0	0.17933	0.17657
569.5	153.088		59.6	14.122	11.035	16.959	14.0387	2.96288		59.6	0.175	0	0	0.05833	0.10104
570	161.884		61.1	14.318	11.538	16.384	14.08	2.43175		61.1	0.177	0	0	0.059	0.10219
570.5	170.655		62.7	15.337	11.178	17.284	14.5997	3.11906		62.7	0.177	0.185	-0.187	0.05833	0.2125
571	179.547		64.2	16.98	11.381	17.331	15.2307	3.33853		64.2	0.702	0.185	0	0.29567	0.36385
571.5	188.517		65.7	15.668	11.586	17.092	14.782	2.85793		65.7	0.703	0	-0.186	0.17233	0.46889
572	197.72		67.2	15.11	11.522	18.377	15.003	3.42875		67.2	0.352	0	0.187	0.17967	0.17611
572.5	207.317		68.7	16.439	11.57	18.865	15.6247	3.71505		68.7	0.528	0	0	0.176	0.30484
573	217.209		70.3	16.24	11.858	17.307	15.135	2.88768		70.3	0.531	0	0	0.177	0.30657
573.5	227.31		71.8	16.66	11.538	18.75	15.6493	3.7107		71.8	0.351	0.371	0	0.24067	0.20866
574	237.631		73.3	16.229	12.44	19.378	16.0157	3.47392		73.3	0	0	0	0	0
574.5	248.28		74.8	17.757	11.899	20.082	16.5793	4.2167		74.8	0.704	0	0	0.23467	0.40645
575	258.94		76.3	16.992	12.898	20.733	16.8743	3.91883		76.3	0.353	0.185	0	0.17933	0.17657
575.5	269.523		77.9	16.262	12.423	20.756	16.4803	4.17079		77.9	0.352	0.186	0	0.17933	0.17609
576	280.052		79.4	17.933	11.694	21.333	16.9867	4.88868		79.4	0.176	0	0.186	0.12067	0.10462
576.5	290.213		80.9	18.473	12.73	21.259	17.4873	4.34909		80.9	0.351	0.186	0	0.179	0.1756
577	299.886		82.4	17.781	12.104	21.123	17.0027	4.5596		82.4	0.353	-0.185	0	0.056	0.27334
577.5	309.175		83.9	18.371	12.129	23.061	17.8537	5.48433		83.9	0.35	0.557	0	0.30233	0.28154
578	317.672		85.5	19.065	12.818	21.965	17.9493	4.67445		85.5	0.705	0	0	0.235	0.40703
578.5	325.609		87	18.926	13.568	21.95	18.148	4.24481		87	0.524	0.185	0	0.23633	0.26574
579	333.098		88.5	17.981	12.972	21.274	17.409	4.18045		88.5	0.176	0	0	0.05867	0.10161
579.5	339.849		90	19.718	12.844	22.071	18.211	4.79455		90	0.353	0.369	0	0.24067	0.20858
580	345.758		91.6	19.784	13.939	22.897	18.8733	4.5479		91.6	0.176	0.186	0	0.12067	0.10462
580.5	351.401		93.1	19.784	14.643	22.474	18.967	3.97891		93.1	0.527	0	0	0.17567	0.30426
581	356.556		94.6	19.894	13.73	22.428	18.684	4.47346		94.6	0.531	0	0	0.177	0.30657
581.5	360.917		96.1	20.83	13.758	23.765	19.451	5.14405		96.1	0.354	0	0	0.118	0.20438
582	364.734		97.6	20.978	13.415	24.092	19.495	5.49081		97.6	0.351	0	0	0.117	0.20265
582.5	367.756		99.2	20.992	13.882	24.587	19.8203	5.44783		99.2	0.701	0	0	0.23367	0.40472
583	369.955		100.7	21.154	13.863	24.485	19.834	5.43263		100.7	0.88	0	0	0.29333	0.50807
583.5	371.262		102.2	20.259	14.403	24.289	19.6503	4.97103		102.2	0.175	0.37	-0.186	0.11967	0.2821
584	371.543		103.7	21.098	15.261	23.978	20.1123	4.4413		103.7	0.703	0	0	0.23433	0.40588
584.5	370.644		105.2	22.419	15.113	25.601	21.0443	5.37744		105.2	0.176	0.186	0	0.12067	0.10462
585	369.18		106.8	22.534	15.026	25.71	21.09	5.48642		106.8	0.351	0.185	0	0.17867	0.17559
585.5	367.297		108.3	22.227	15.783	26.539	21.5163	5.4131		108.3	0.351	0.372	0	0.241	0.20898
586	364.666		109.8	22.373	14.16	26.304	20.9457	6.19654		109.8	0.175	0	0	0.05833	0.10104
586.5	361.541		111.3	22.182	16.237	26.502	21.6403	5.15389		111.3	0.176	0.185	0	0.12033	0.10431
587	358.166		112.8	23.286	15.98	25.403	21.5563	4.94389		112.8	0.351	0.186	0	0.179	0.1756
587.5	354.288		114.4	22.933	16.598	27.355	22.2953	5.40678		114.4	0.705	0	0	0.235	0.40703
588	349.789		115.9	23.032	16.484	27.396	22.304	5.49231		115.9	0.353	0	0	0.11767	0.2038
588.5	344.644		117.4	23.446	15.462	27.707	22.205	6.21611		117.4	0.527	0.185	0	0.23733	0.26737
589	338.819		118.9	24.184	16.429	28.388	23.0003	6.06673		118.9	0	0.185	0	0.06167	0.10681
589.5	332.543		120.4	22.595	15.964	28.041	22.2	6.04818		120.4	0.176	0	0	0.05867	0.10161
590	326.191		122	24.377	17.163	28.846	23.462	5.895		122	0.527	0.186	0	0.23767	0.26727
590.5	319.694		123.5	24.747	17.56	28.604	23.637	5.60505		123.5	0.352	0	0	0.11733	0.20323
591	312.968		125	23.336	17.151	27.707	22.7313	5.30391		125	0.529	0.371	0	0.3	0.27155
591.5	306.549		126.5	24.007	16.123	28.846	22.992	6.42194		126.5	0.176	0	0	0.05867	0.10161
592	300.298		128.1	25.862	16.056	27.726	23.2147	6.26925		128.1	0.353	0	0	0.11767	0.2038
592.5	294.139		129.6	25.776	16.496	29.527	23.933	6.70815		129.6	0.175	0.372	0	0.18233	0.18611
593	288.011		131.1	24.84	17.127	31.644	24.537	7.26324		131.1	0.353	0.185	0	0.17933	0.17657
593.5	281.96		132.6	25.968	17.488	30.798	24.7513	6.7379		132.6	0	0	0	0	0
594	275.963		134.2	26.108	18.75	30.461	25.1063	5.91941		134.2	0.176	0.186	0	0.12067	0.10462
594.5	270.15		135.7	24.899	17.766	31.306	24.657	6.77324		135.7	0.704	0.186	0	0.29667	0.36481
595	264.412		137.2	26.479	18.103	31.687	25.423	6.85329		137.2	0.352	0	0	0.11733	0.20323
595.5	258.554		138.7	27.538	17.873	30.766	25.3923	6.70897		138.7	0.882	0	0	0.294	0.50922
596	252.714		140.3	27.008	18.465	32.474	25.9823	7.0606		140.3	0.522	0.372	0	0.298	0.26875
596.5	246.68		141.8	27.511	18.171	31.031	25.571	6.64587		141.8	0.352	0.372	0	0.24133	0.20924
597	240.637		143.3	27.566	19.045	31.01	25.8737	6.15941		143.3	0.176	0	0	0.05867	0.10161
597.5	234.596		144.8	27.992	19.444	32.948	26.7947	6.83116		144.8	0	0.371	0	0.12367	0.2142
598	228.679		146.3	28.459	20.415	31.616	26.83	5.77545		146.3	0.176	0.184	0	0.12	0.104
598.5	222.936		147.9	26.972	17.812	33.016	25.9333	7.65503		147.9	0.527	0	0	0.17567	0.30426
599	217.477		149.4	29.42	19.458	32.52	27.1327	6.8248		149.4	0.353	0.186	0	0.17967	0.17659
599.5	212.404		150.9	27.584	19.638	31.709	26.3103	6.13546		150.9	0.703	0	0	0.23433	0.40588
600	207.658		152.4	29.205	20.609	33.819	27.8777	6.70428		152.4	0.177	0	-0.186	-0.003	0.18152
600.5	203.195		153.9	29.693	21.123	34.483	28.433	6.76854		153.9	0.527	0	0	0.17567	0.30426
601	198.625		155.5	30.674	19.873	34.412	28.3197	7.55002		155.5	0.532	0	0	0.17733	0.30715
601.5	194.058		157	30.715	20.012	34.796	28.5077	7.63518		157	0.354	0.185	0	0.17967	0.17706
602	189.482		158.5	31.161	20.993	35.288	29.1473	7.35717		158.5	0	0	0	0	0
602.5	184.777		160	31.182	20.957	34.114	28.751	6.90717		160	0.177	0	0	0.059	0.10219
603	179.998		161.6	31.732	21.89	34.856	29.4927	6.76685		161.6	0.882	0.185	0	0.35567	0.46511
603.5	175.152		163.1	30.518	20.609	35.216	28.781	7.45681		163.1	0.175	0.185	0	0.12	0.10404
604	170.305		164.6	32.02	20.304	34.964	29.096	7.75508		164.6	0.53	0	-0.187	0.11433	0.37192
604.5	165.554		166.1	31.379	21.333	34.832	29.1813	7.01271		166.1	0.177	0	0	0.059	0.10219
605	161.031		167.6	32.171	23.007	35.444	30.2073	6.44684		167.6	0.353	0	0	0.11767	0.2038
605.5	156.64		169.1	31.098	22.433	34.988	29.5063	6.42706		169.1	0.351	0	0	0.117	0.20265
606	152.391		170.7	32.944	21.395	35.108	29.8157	7.37234		170.7	0.531	0	0	0.177	0.30657
606.5	148.364		172.2	31.908	22.433	36.473	30.2713	7.16166		172.2	0	0	0	0	0
607	144.502		173.7	31.421	21.62	36.182	29.741	7.42494		173.7	0	0	0	0	0
607.5	140.738		175.2	33.671	22.944	37.063	31.226	7.37021		175.2	0.352	0	0	0.11733	0.20323
608	137.074		176.8	33.144	22.748	36.779	30.8903	7.28193		176.8	0.527	0.37	0	0.299	0.27058
608.5	133.49		178.3	31.844	22.763	37.835	30.814	7.58861		178.3	0.528	0	0	0.176	0.30484
609	129.969		179.8	34.529	23.14	36.906	31.525	7.35824		179.8	0.351	0.372	-0.186	0.179	0.31627
609.5	126.351		181.3	33.427	22.685	37.268	31.1267	7.55874		181.3	0.529	0	0	0.17633	0.30542
610	122.827		182.8	33.984	22.834	37.526	31.448	7.66728		182.8	0.707	0.184	0	0.297	0.3668
610.5	119.407		184.4	33.779	22.779	37.861	31.473	7.80096		184.4	0.176	0.186	0	0.12067	0.10462
611	116.148		185.9	33.408	22.944	38.676	31.676	8.00774		185.9	0.176	-0.185	0	-0.003	0.18052
611.5	113.101		187.4	34.552	24.161	38.165	32.2927	7.27024		187.4	0.174	0.185	0	0.11967	0.10378
612	110.165		188.9	33.386	23.929	39.805	32.3733	7.9863		188.9	0.353	0.185	0	0.17933	0.17657
612.5	107.388		190.4	34.869	25.06	40.082	33.337	7.62728		190.4	0.352	0.185	-0.186	0.117	0.27537
613	104.729		192	34.529	23.257	40.634	32.8067	8.8156		192	0.352	0.185	0	0.179	0.17608
613.5	102.139		193.5	35.129	25	40.702	33.6103	7.9604		193.5	0.176	0.186	0	0.12067	0.10462
614	99.3116		195	35.786	24.389	40.689	33.6213	8.36282		195	0.176	0	0	0.05867	0.10161
614.5	96.4198		196.5	36.091	23.831	39.456	33.126	8.22366		196.5	0.176	0.37	0	0.182	0.18507
615	93.5534		198.1	35.467	24.225	39.997	33.2297	8.12054		198.1	0.175	0.185	0	0.12	0.10404
615.5	90.7315		199.6	35.939	24.632	40.205	33.592	8.04742		199.6	0.353	0.185	0	0.17933	0.17657
616	88.0949		201.1	36.091	24.192	41.655	33.9793	8.92096		201.1	0.526	0.186	0	0.23733	0.26673
616.5	85.6457		202.6	37.095	26.286	43.116	35.499	8.52776		202.6	0.53	0.185	0	0.23833	0.269
617	83.453		204.1	36.315	26.719	41.315	34.783	7.41762		204.1	0.353	0	0	0.11767	0.2038
617.5	81.5362		205.7	36.668	26.956	43.87	35.8313	8.48798		205.7	0.704	0	0	0.23467	0.40645
618	79.9044		207.2	36.672	26.015	41.907	34.8647	8.09869		207.2	0.351	0.37	0	0.24033	0.20835
618.5	78.2495		208.7	36.946	24.322	42.094	34.454	9.14432		208.7	0.352	0.185	0	0.179	0.17608
619	76.4677		210.2	37.373	26.376	42.548	35.4323	8.25882		210.2	0.352	0	0	0.11733	0.20323
619.5	74.5983		211.8	36.212	26.719	44.382	35.771	8.83975		211.8	0.704	0.185	0	0.29633	0.36497
620	72.616		213.3	38.665	27.385	43.21	36.42	8.14786		213.3	0.355	0.185	0	0.18	0.17755
620.5	70.5962		214.8	37.348	26.664	44.23	36.0807	8.85131		214.8	0.35	0.186	0	0.17867	0.17512
621	68.5417		216.4	36.844	26.932	43.87	35.882	8.50988		216.4	0.707	0	0	0.23567	0.40819
621.5	66.5545		217.8	37.651	27.118	46.945	37.238	9.91995		217.8	0.531	0.371	0	0.30067	0.2724
622	64.7139		219.3	37.851	27.584	45.246	36.8937	8.86983		219.3	0.704	0	0	0.23467	0.40645
622.5	63.0969		220.9	38.986	27.46	44.918	37.1213	8.87712		220.9	0.705	0	0	0.235	0.40703
623	61.6644		222.4	39.895	27.641	45.45	37.662	9.11207		222.4	0.176	0.185	0	0.12033	0.10431
623.5	60.3574		223.9	39.057	26.9	45.613	37.19	9.49518		223.9	0.53	0.185	0	0.23833	0.269
624	59.1527		225.4	38.96	28.525	46.532	38.0057	9.04135		225.4	0.529	0	0	0.17633	0.30542
624.5	58.0149		227	40.41	28.785	46.503	38.566	9.00178		227	0.352	0	0	0.11733	0.20323
625	57.0208		228.5	40.37	28.787	45.794	38.317	8.68738		228.5	0.353	0.185	0	0.17933	0.17657
625.5	56.0662		230	39.868	27.099	46.25	37.739	9.75139		230	0.353	0.185	0	0.17933	0.17657
626	55.0433		231.5	41.261	26.937	46.759	38.319	10.2332		231.5	0.353	0.185	0	0.17933	0.17657
626.5	53.9916		233	42.372	28.344	45.879	38.865	9.27865		233	0.706	0.373	0	0.35967	0.35319
627	52.8609		234.6	40.844	28.745	47.646	39.0783	9.57341		234.6	0.528	0	0	0.176	0.30484
627.5	51.7029		236.1	40.167	29.83	47.449	39.1487	8.85353		236.1	0.53	0	0	0.17667	0.306
628	50.5518		237.6	41.752	28.446	47.515	39.2377	9.77998		237.6	0.352	0	0	0.11733	0.20323
628.5	49.4136		239.3	41.54	30.435	49.096	40.357	9.38658		239.3	0.352	0.185	0	0.179	0.17608
629	48.2802		240.7	41.688	29.207	49.454	40.1163	10.2146		240.7	0.352	0	0	0.11733	0.20323
629.5	47.2362		242.2	43.425	29.748	47.351	40.1747	9.24067		242.2	0.353	0.186	0	0.17967	0.17659
630	46.2623		243.7	41.78	29.954	50.887	40.8737	10.4959		243.7	0.355	0.372	-0.187	0.18	0.31794
630.5	45.2553		245.3	42.224	30.164	48.938	40.442	9.51301		245.3	0.351	0	0	0.117	0.20265
631	44.3402		246.8	43.69	31.566	48.88	41.3787	8.8854		246.8	0.527	0.373	0	0.3	0.27098
631.5	43.4018		248.3	42.372	31.435	49.264	41.0237	8.99065		248.3	0.709	0.186	0	0.29833	0.36761
632	42.3813		249.8	44.717	30.914	47.596	41.0757	8.91722		249.8	0.177	0.186	0	0.121	0.10489
632.5	41.3353		251.3	44.538	30.01	48.859	41.1357	9.87437		251.3	0.35	0.186	0	0.17867	0.17512
633	40.3081		252.9	43.162	32.269	49.107	41.5127	8.53931		252.9	0.176	0	0	0.05867	0.10161
633.5	39.3479		254.4	44.157	32.745	49.163	42.0217	8.41471		254.4	0	0	0	0	0
634	38.5175		255.9	43.014	32.835	51.097	42.3153	9.15103		255.9	0.352	0	0	0.11733	0.20323
634.5	37.8082		257.4	44.833	32.043	51.128	42.668	9.72495		257.4	0.177	0.185	0	0.12067	0.10458
635	37.0933		259	45.567	31.884	53.112	43.521	10.7609		259	0.353	0	0	0.11767	0.2038
635.5	36.4851		260.5	45.681	32.949	50.247	42.959	8.96449		260.5	0.176	0	0	0.05867	0.10161
636	35.9435		262	47.535	32.113	52.969	44.2057	10.8193		262	0.705	0.186	0	0.297	0.36537
636.5	35.3797		263.5	45.743	33.492	51.891	43.7087	9.36668		263.5	0.352	0.186	0	0.17933	0.17609
637	34.7275		265.1	48.91	32.993	51.563	44.4887	10.0435		265.1	0.177	0	0	0.059	0.10219
637.5	34.0435		266.6	47.566	32.655	52.967	44.396	10.5205		266.6	0.528	0	0	0.176	0.30484
638	33.3578		268.1	45.391	31.731	51.601	42.9077	10.1651		268.1	0.176	0	0	0.05867	0.10161
638.5	32.7454		269.6	48.787	31.753	53.583	44.7077	11.4725		269.6	0.176	0.185	-0.187	0.058	0.21222
639	32.1417		271.1	48.414	32.926	53.186	44.842	10.5918		271.1	0.708	0	0	0.236	0.40876
639.5	31.4856		272.6	46.54	33.128	53.902	44.5233	10.5328		272.6	0.351	0.186	0	0.179	0.1756
640	30.8227		274.2	48.401	34.459	54.118	45.6593	10.1122		274.2	0.53	0	0	0.17667	0.306
640.5	30.1594		275.7	48.336	32.722	54.515	45.191	11.2317		275.7	0.175	0.186	0	0.12033	0.10436
641	29.4771		277.5	48.112	34.687	54.904	45.901	10.2882		277.5	0.527	0.186	-0.186	0.17567	0.35661
641.5	28.7189		279	47.918	34.334	56.406	46.2193	11.1336		279	0.176	0	-0.187	-0.00367	0.18153
642	27.8978		280.6	48.303	36.569	53.183	46.0183	8.53938		280.6	0	0.186	0	0.062	0.10739
642.5	27.043		282.6	48.701	34.94	54.695	46.112	10.1288		282.6	0.529	0	0	0.17633	0.30542
643	26.2164		284.1	48.271	34.554	54.658	45.8277	10.2723		284.1	0.352	0	0	0.11733	0.20323
643.5	25.4214		285.6	49.228	36.313	56.699	47.4133	10.3134		285.6	0.352	0	0	0.11733	0.20323
644	24.6445		287.2	48.643	36.051	54.118	46.2707	9.26418		287.2	0.354	0	0	0.118	0.20438
644.5	23.8896		288.7	49.008	34.138	54.181	45.7757	10.4051		288.7	0.175	0	0	0.05833	0.10104
645	23.1552		290.2	48.754	35.361	57.253	47.1227	11.0368		290.2	0.706	0	0	0.23533	0.40761
645.5	22.4739		291.7	51.158	35	55.546	47.2347	10.8203		291.7	0.176	0	0.373	0.183	0.1866
646	21.8286		293.2	50.629	35.927	56.263	47.6063	10.4995		293.2	0.351	0.187	0	0.17933	0.17563
646.5	21.1846		294.8	50.425	34.287	57.473	47.395	11.8863		294.8	0.53	0	0	0.17667	0.306
647	20.5497		296.3	50.85	35.264	56.34	47.4847	10.9336		296.3	0.175	0	0	0.05833	0.10104
647.5	19.9262		297.8	51.827	36.076	56.83	48.2443	10.8309		297.8	0.353	0	0	0.11767	0.2038
648	19.3098		299.4	51.9	37.5	57.993	49.131	10.5234		299.4	0.352	0	0	0.11733	0.20323
648.5	18.6581		300.9	50.987	36.544	57.653	48.3947	10.7906		300.9	0.352	0	0	0.11733	0.20323
649	18.0082		302.4	53.455	38.093	57.614	49.7207	10.2823		302.4	0.354	0.372	0	0.242	0.20977
649.5	17.3774		304	50.663	36.959	58.254	48.6253	10.7927		304	0.881	0.186	0	0.35567	0.46436
650	16.764		305.5	52.464	37.089	60.273	49.942	11.796		305.5	0.886	0.185	0	0.357	0.46737
650.5	16.1968		307	51.934	36.959	59.431	49.4413	11.4415		307	0.176	0	0	0.05867	0.10161
651	15.661		308.6	53.096	38.12	57.253	49.4897	10.0634		308.6	0	0	0	0	0
651.5	15.1658		310.1	53.831	36.519	59.251	49.867	11.8731		310.1	0.352	0.185	0	0.179	0.17608
652	14.7079		311.6	53.311	36.674	59.373	49.786	11.7529		311.6	0.529	0	0	0.17633	0.30542
652.5	14.3323		313.2	53.664	37.732	61.13	50.842	11.9515		313.2	0.527	0	0	0.17567	0.30426
653	13.9392		314.7	54.466	39.204	59.799	51.1563	10.689		314.7	0.353	0	0	0.11767	0.2038
653.5	13.5486		316.2	55.429	38.172	57.934	50.5117	10.7596		316.2	0.176	0	0	0.05867	0.10161
654	13.1841		317.7	53.944	39.33	61.712	51.662	11.3642		317.7	0.88	0	0	0.29333	0.50807
654.5	12.8122		319.2	54.642	38.459	61.005	51.3687	11.624		319.2	0.176	0	0	0.05867	0.10161
655	12.4384		320.8	55.188	37.965	60.149	51.1007	11.6431		320.8	0.527	0	0	0.17567	0.30426
655.5	12.0692		322.4	56.135	37.989	59.872	51.332	11.7055		322.4	0.351	0	0	0.117	0.20265
656	11.6961		323.9	55.28	40.482	61.406	52.3893	10.7573		323.9	0.527	0	0	0.17567	0.30426
656.5	11.3187		325.4	57.156	39.746	59.717	52.2063	10.8667		325.4	1.231	0.186	0	0.47233	0.66357
657	10.9876		326.9	54.797	38.641	61.076	51.5047	11.5742		326.9	0.352	0	0	0.11733	0.20323
657.5	10.6579		328.4	55.104	41.124	61.406	52.5447	10.3804		328.4	0.531	0	0	0.177	0.30657
658	10.3323		330	56.865	40.177	62.756	53.266	11.7119		330	0.531	0	0	0.177	0.30657
658.5	10.0268		331.5	56.01	37.629	62.423	52.0207	12.8694		331.5	0.176	0	0	0.05867	0.10161
659	9.73373		333	56.337	39.899	61.226	52.4873	11.1725		333	0.882	0.373	0	0.41833	0.44274
659.5	9.46655		334.5	55.104	41.276	62.921	53.1003	10.9607		334.5	0	0	0	0	0
660	9.19975		336.1	56.987	39.966	63.015	53.3227	11.9534		336.1	0.527	0.186	0	0.23767	0.26727
660.5	8.91645		337.6	57.646	40.83	61.437	53.3043	10.9681		337.6	0.175	0	0	0.05833	0.10104
661	8.61101		339.1	57.47	40.636	62.338	53.4813	11.3875		339.1	0.529	0.372	0	0.30033	0.27168
661.5	8.30902		340.7	55.113	39.942	64.37	53.1417	12.3327		340.7	0	0	0	0	0
662	8.04026		342.2	56.689	40.357	63.058	53.368	11.7092		342.2	0.708	0.186	0	0.298	0.36705
662.5	7.79439		343.7	58.136	42.152	63.823	54.7037	11.2358		343.7	0.528	0	0	0.176	0.30484
663	7.56028		345.2	57.979	43.42	63.871	55.09	10.5271		345.2	0.528	0	0	0.176	0.30484
663.5	7.3475		346.7	58.586	42.817	65.176	55.5263	11.4892		346.7	0.707	0.186	0	0.29767	0.36649
664	7.17099		348.3	59.131	42.152	65.128	55.4703	11.9174		348.3	0.534	0	0	0.178	0.30831
664.5	7.00014		349.8	58.449	40.162	64.724	54.445	12.7612		349.8	0.709	0	0	0.23633	0.40934
665	6.81081		351.3	59.618	40.745	64.547	54.97	12.5633		351.3	0.354	0	0	0.118	0.20438
665.5	6.62318		352.8	58.823	41.835	65.94	55.5327	12.3848		352.8	0.534	0	0	0.178	0.30831
666	6.43075		354.3	58.234	44.234	67.285	56.5843	11.6137		354.3	0.178	0	0	0.05933	0.10277
666.5	6.25003		355.9	57.608	42.873	67.064	55.8483	12.1911		355.9	0.356	0	0	0.11867	0.20554
667	6.06644		357.4	60.481	44.051	65.625	56.719	11.2683		357.4	0.176	0	0	0.05867	0.10161
667.5	5.87805		358.9	61.061	43.03	65.804	56.6317	12.0157		358.9	0.354	0	0	0.118	0.20438
668	5.68664		360.4	59.433	42.333	66.119	55.9617	12.2671		360.4	0.352	0	0	0.11733	0.20323
668.5	5.51514		361.9	59.506	42.548	67.331	56.4617	12.6689		361.9	0	0	0	0	0
669	5.35411		363.5	60.034	43.81	68.566	57.47	12.5756		363.5	0.176	0.186	0	0.12067	0.10462
669.5	5.17903		365	60.181	43.841	64.68	56.234	10.9659		365	0.176	0.186	0	0.12067	0.10462
670	5.00098		366.5	61.618	44.29	69.089	58.3323	12.7218		366.5	0.53	0	0	0.17667	0.306
670.5	4.83723		368	59.57	43.991	68.229	57.2633	12.2825		368	0.175	0	0	0.05833	0.10104
671	4.68569		369.6	61.67	44.47	68.432	58.1907	12.3541		369.6	0.527	0.187	0	0.238	0.26718
671.5	4.52178		371.1	61.856	43.301	68.056	57.7377	12.8811		371.1	0	0	0	0	0
672	4.37445		372.6	61.401	45.29	68.824	58.505	12.0313		372.6	0.353	0	0	0.11767	0.2038
672.5	4.20449		374.1	61.131	45.834	69.724	58.8963	12.1008		374.1	0.351	0	0	0.117	0.20265
673	4.03786		375.7	62.137	45.933	70.854	59.6413	12.6465		375.7	0.175	0	0	0.05833	0.10104
673.5	3.87824		377.2	61.442	46.707	67.516	58.555	10.7007		377.2	0	0.186	0	0.062	0.10739
674	3.7254		378.7	62.575	47.695	71.083	60.451	11.8378		378.7	0.177	0.186	0	0.121	0.10489
674.5	3.57497		380.2	61.431	46.843	70.66	59.6447	12.0086		380.2	0.353	0.186	0	0.17967	0.17659
675	3.45269		381.8	61.732	46.133	68.682	58.849	11.5477		381.8	0.177	0	0	0.059	0.10219
675.5	3.34678		383.3	63.703	45.503	70.37	59.8587	12.8715		383.3	0.532	0.186	0	0.23933	0.26998
676	3.23815		384.8	63.608	46.059	72.228	60.6317	13.336		384.8	0.356	0	0	0.11867	0.20554
676.5	3.14921		386.3	63.069	47.564	70.3	60.311	11.6162		386.3	0.708	0.186	0	0.298	0.36705
677	3.03283		387.8	62.281	46.41	72.408	60.3663	13.1043		387.8	0.178	0	0	0.05933	0.10277
677.5	2.90978		389.3	63.342	47.761	70.694	60.599	11.71		389.3	0.532	0	0	0.17733	0.30715
678	2.77615		390.9	65.007	46.675	71.756	61.146	12.9786		390.9	0.177	0.186	0	0.121	0.10489
678.5	2.6456		392.4	64.568	47.351	71.95	61.2897	12.6229		392.4	0.71	0.373	-0.186	0.299	0.45256
679	2.51201		393.9	64.22	46.856	72.184	61.0867	12.9515		393.9	0	0.186	0	0.062	0.10739
679.5	2.39973		395.4	66.593	48.318	73.53	62.8137	13.024		395.4	0.352	0	0	0.11733	0.20323
680	2.30112		397	65.052	48.779	72.887	62.2393	12.2977		397	0.531	0	-0.374	0.05233	0.45476
680.5	2.21646		398.5	64.698	47.959	73.378	62.0117	12.9207		398.5	0.707	0	0	0.23567	0.40819
681	2.17897		400	65.447	46.856	72.657	61.6533	13.3123		400	0.175	0	0	0.05833	0.10104
681.5	2.14454		401.6	64.432	47.102	72.358	61.2973	12.9165		401.6	0.354	0	0	0.118	0.20438
682	2.131		403.1	65.844	46.006	75.052	62.3007	14.8437		403.1	0.175	0.187	0	0.12067	0.10467
682.5	2.12583		404.6	68.217	47.629	73.896	63.2473	13.8207		404.6	0.354	0	0	0.118	0.20438
683	2.12367		406.1	66.153	47.712	74.256	62.707	13.6034		406.1	0	0	0	0	0
683.5	2.11313		407.6	67.904	49.253	73.901	63.686	12.854		407.6	0.176	0.186	0	0.12067	0.10462
684	2.09708		409.2	65.227	47.233	74.487	62.3157	13.8583		409.2	0.706	0	0	0.23533	0.40761
684.5	2.05994		410.7	69.494	47.926	75.465	64.295	14.4869		410.7	0	0	0	0	0
685	2.00209		412.2	67.513	49.673	72.967	63.3843	12.1835		412.2	0.355	0	0	0.11833	0.20496
685.5	1.94443		413.7	67.125	49.56	76.263	64.316	13.5713		413.7	0.354	0	0	0.118	0.20438
686	1.87998		415.2	67.995	51.269	75.666	64.9767	12.4754		415.2	0.531	0	0	0.177	0.30657
686.5	1.82656		416.8	69.494	48.156	73.508	63.7193	13.6268		416.8	0.353	0	0	0.11767	0.2038
687	1.7894		418.3	69.881	49.966	76.443	65.43	13.7883		418.3	1.064	0	0	0.35467	0.6143
687.5	1.77059		419.8	67.076	49.526	75.334	63.9787	13.1799		419.8	0.352	0.373	0	0.24167	0.20955
688	1.75497		421.3	69.752	50.907	75.59	65.4163	12.9		421.3	0.53	0	0	0.17667	0.306
688.5	1.75207		422.8	71.03	50.139	75.511	65.56	13.5416		422.8	0.53	-0.186	0	0.11467	0.37152
689	1.76107		424.3	68.484	49.584	79.994	66.0207	15.3539		424.3	0.352	0	0	0.11733	0.20323
689.5	1.7619		425.9	68.79	51.741	75.104	65.2117	12.0856		425.9	0	0.186	0	0.062	0.10739
690	1.74469		427.4	71.445	50.001	77.492	66.3127	14.4463		427.4	0	0	0	0	0
690.5	1.72321		428.9	70.245	50.796	78.319	66.4533	14.1478		428.9	0.176	0.186	0	0.12067	0.10462
691	1.69582		430.4	68.606	49.673	77.111	65.13	14.0454		430.4	0.532	0	0	0.17733	0.30715
691.5	1.65114		432	70.163	49.444	77.365	65.6573	14.4956		432	0.351	0	0	0.117	0.20265
692	1.60023		433.5	70.128	51.057	77.439	66.208	13.6208		433.5	0.703	0	0	0.23433	0.40588
692.5	1.52603		435	71.301	52.174	78.07	67.1817	13.4305		435	0.527	0.186	0	0.23767	0.26727
693	1.4543		436.5	71.429	49.423	77.745	66.199	14.8677		436.5	0.175	0	0	0.05833	0.10104
693.5	1.3972		438	70.387	50.516	78.104	66.3357	14.2332		438	0.176	0	0	0.05867	0.10161
694	1.34581		439.6	69.975	51.229	79.185	66.7963	14.2465		439.6	0.708	0.186	0	0.298	0.36705
694.5	1.28656		441.1	72.504	51.848	80.174	68.1753	14.6507		441.1	0.352	0	0.187	0.17967	0.17611
695	1.24612		442.6	71.125	50.503	79.634	67.0873	14.9794		442.6	0.175	0.186	0	0.12033	0.10436
695.5	1.22175		444.1	69.963	51.128	80.284	67.125	14.7837		444.1	0.706	0	-0.187	0.173	0.47097
696	1.20777		445.6	71.716	51.092	80.34	67.716	15.0287		445.6	0.35	0.186	0	0.17867	0.17512
696.5	1.21167		447.2	72.582	52.211	80.244	68.3457	14.4887		447.2	0.353	0	0	0.11767	0.2038
697	1.19704		448.7	71.253	52.174	81.355	68.2607	14.8188		448.7	0	0	0	0	0
697.5	1.1783		450.2	71.992	50.901	80.229	67.7073	15.1262		450.2	0.176	0	0	0.05867	0.10161
698	1.16228		451.7	72.593	51.486	79.148	67.7423	14.4549		451.7	0.175	0.186	0	0.12033	0.10436
698.5	1.14253		453.3	72.406	52.212	79.65	68.0893	14.2192		453.3	0.709	0	0	0.23633	0.40934
699	1.10074		454.8	74.973	53.587	82.367	70.309	14.9461		454.8	0.527	0.372	0	0.29967	0.27084
699.5	1.0669		456.3	72.612	53.8	81.28	69.2307	14.0486		456.3	0.526	0	0	0.17533	0.30369
700	1.04076		457.8	74.118	50.952	80.604	68.558	15.5883		457.8	0.176	0	0	0.05867	0.10161
			459.3	76.18	52.934	84.144	71.086	16.2166		459.3	0.175	0	0	0.05833	0.10104
			460.9	74.241	51.738	81.763	69.2473	15.623		460.9	0.176	0	0	0.05867	0.10161
			462.4	75.074	51.524	83.777	70.125	16.6863		462.4	0	0	0	0	0
			463.9	73.131	54.242	86.125	71.166	16.0321		463.9	0.176	0.186	0	0.12067	0.10462
			465.4	74.118	54.061	80.784	69.6543	13.9094		465.4	0.177	0	0	0.059	0.10219
			466.9	76.385	53.726	82.032	70.7143	14.9808		466.9	0.352	0.185	0	0.179	0.17608
			468.5	76.356	52.681	85.16	71.399	16.7973		468.5	0.35	0	0	0.11667	0.20207
			470	74.898	53.657	84.689	71.0813	15.8642		470	0.176	0.186	0	0.12067	0.10462
			471.5	75.15	54.311	84.215	71.2253	15.3334		471.5	0.526	0.186	0	0.23733	0.26673
			473	76.311	54.462	84.631	71.8013	15.5819		473	0.529	0.744	0	0.42433	0.38288
			474.6	76.34	54.161	83.785	71.4287	15.4106		474.6	0.529	0	0	0.17633	0.30542
			476.1	76.569	52.826	84.626	71.3403	16.5322		476.1	0.176	0	0	0.05867	0.10161
			477.6	76.716	55.851	83.532	72.033	14.4225		477.6	0.355	0.186	0	0.18033	0.17757
			479.1	76.51	54.349	83.9	71.5863	15.3785		479.1	0.528	0.186	0	0.238	0.26781
			480.6	77.463	54.013	86.179	72.5517	16.6359		480.6	0.703	0.186	0	0.29633	0.36426
			482.2	76.289	55.463	84.568	72.1067	14.9965		482.2	0.527	0	0	0.17567	0.30426
			483.7	75.777	54.673	85.945	72.1317	15.9515		483.7	0.532	0	0	0.17733	0.30715
			485.2	76.935	55.786	88.52	73.747	16.5982		485.2	0.702	0.186	0	0.296	0.3637
			486.7	80.456	54.455	86.843	73.918	17.1553		486.7	0.352	0	0	0.11733	0.20323
			488.2	77.848	54.136	86.9	72.9613	16.9198		488.2	0.532	0	0	0.17733	0.30715
			489.8	78.307	55.721	88.34	74.1227	16.7072		489.8	0.529	0	0	0.17633	0.30542
			491.3	78.59	56.846	85.818	73.7513	15.0799		491.3	0.353	0.186	0	0.17967	0.17659
			492.8	79.121	54.892	88.584	74.199	17.3769		492.8	0.176	0	0	0.05867	0.10161
			494.3	78.254	56.909	88.883	74.682	16.2835		494.3	0.177	0.186	0	0.121	0.10489
			495.8	80.496	57.31	86.718	74.8413	15.498		495.8	0.176	0	0	0.05867	0.10161
			497.4	79.067	55.54	88.159	74.2553	16.8334		497.4	0.354	0	0	0.118	0.20438
			498.9	78.307	57.168	87.92	74.465	15.7319		498.9	0.353	0	0	0.11767	0.2038
			500.4	79.829	58.092	87.622	75.181	15.3039		500.4	0	0	0	0	0
			501.9	79.067	57.671	88.761	75.1663	15.9078		501.9	0.709	0	0	0.23633	0.40934
			503.5	81.677	57.972	87.381	75.6767	15.5957		503.5	0.528	0.372	0	0.3	0.27126
			505	81.08	57.972	90.431	76.4943	16.7083		505	0.355	0.186	-0.187	0.118	0.27732
			506.5	81.324	56.47	89.064	75.6193	17.0294		506.5	0.354	0	0	0.118	0.20438
			508	79.384	58.535	89.821	75.9133	15.9291		508	0.352	0	0	0.11733	0.20323
			509.5	77.868	58.012	89.831	75.237	16.0718		509.5	0.707	0.372	0	0.35967	0.35366
			511.1	80.524	57.326	89.914	75.9213	16.7745		511.1	0.71	0.372	0	0.36067	0.35514
			512.6	79.928	58.113	90.234	76.0917	16.4005		512.6	0.177	0	0	0.059	0.10219
			514.1	79.224	58.575	91.992	76.597	16.8627		514.1	0.176	0	0	0.05867	0.10161
			515.6	80.55	57.631	89.06	75.747	16.2557		515.6	0.53	0.372	0	0.30067	0.27211
			517.1	81.555	58.435	92.162	77.384	17.246		517.1	0.351	0	0	0.117	0.20265
			518.7	82.615	58.977	91.777	77.7897	16.924		518.7	0.353	0	0	0.11767	0.2038
			520.2	80.428	57.508	90.027	75.9877	16.708		520.2	0.177	0.185	0.187	0.183	0.00529
			521.7	85.569	58.334	91.831	78.578	17.8092		521.7	0	0	0	0	0
			523.2	80.904	59.217	91.399	77.1733	16.4122		523.2	0.355	0	0	0.11833	0.20496
			524.8	83.393	60.411	93.314	79.0393	16.878		524.8	0.529	0	0	0.17633	0.30542
			526.3	83.745	58.815	92.637	78.399	17.5333		526.3	0.352	0.185	0	0.179	0.17608
			527.8	81.677	59.602	91.948	77.7423	16.5281		527.8	0.352	0	0	0.11733	0.20323
			529.3	84.924	58.535	93.597	79.0187	18.2617		529.3	0.177	0	0	0.059	0.10219
			530.8	85.386	60.048	92.658	79.364	17.1187		530.8	1.059	0.187	0	0.41533	0.56522
			532.3	84.976	60.411	92.584	79.3237	16.8148		532.3	0.176	0	0	0.05867	0.10161
			533.9	82.161	59.537	92.827	78.175	16.9992		533.9	0.352	0	0	0.11733	0.20323
			535.4	83.161	60.925	94.328	79.4713	17.0044		535.4	0.176	0	0	0.05867	0.10161
			536.9	84.919	60.341	93.894	79.718	17.3706		536.9	0.531	0	0	0.177	0.30657
			538.4	85.328	60.731	93.533	79.864	17.07		538.4	0.353	0	0	0.11767	0.2038
			540	85.262	60.104	96.598	80.6547	18.6782		540	0.708	0.186	0	0.298	0.36705
			541.5	86.324	61.787	93.378	80.4963	16.5822		541.5	0.354	0.374	0	0.24267	0.21039
			543	85.439	62.311	94.997	80.9157	16.8059		543	0.177	0	0	0.059	0.10219
			544.5	85.369	59.965	95.504	80.2793	18.308		544.5	0.706	0	0.186	0.29733	0.36593
			546.1	87.674	61.01	95.39	81.358	18.0393		546.1	0.706	0	0	0.23533	0.40761
			547.6	86.971	58.294	97.809	81.0247	20.4176		547.6	0.531	0	0	0.177	0.30657
			549.1	86.969	62.777	96.598	82.1147	17.4252		549.1	0.352	0	0	0.11733	0.20323
			550.6	87.322	61.047	94.458	80.9423	17.5954		550.6	0.352	0.186	0	0.17933	0.17609
			552.1	87.498	61.214	96.294	81.6687	18.2521		552.1	0.353	0	0	0.11767	0.2038
			553.7	88.083	65.717	100.173	84.6577	17.4815		553.7	0.176	0	0	0.05867	0.10161
			555.2	87.853	59.799	97.27	81.6407	19.4927		555.2	0.353	0	0	0.11767	0.2038
			556.7	87.852	63.588	97.362	82.934	17.4158		556.7	0	0.186	0	0.062	0.10739
			558.2	87.732	61.829	97.496	82.3523	18.432		558.2	0.532	0.186	0	0.23933	0.26998
			559.7	88.088	61.414	96.93	82.144	18.489		559.7	0.176	0	-0.186	-0.00333	0.18102
			561.3	89.792	61.872	98.98	83.548	19.3259		561.3	0.176	0	0	0.05867	0.10161
			562.8	86.378	62.827	95.963	81.7227	17.0515		562.8	0.353	0.186	0	0.17967	0.17659
			564.3	88.436	62.053	97.203	82.564	18.2959		564.3	0.354	0	0	0.118	0.20438
			565.8	88.145	63.095	100.257	83.8323	18.9526		565.8	0	0.186	-0.186	-1.38778e-17	0.186
			567.3	86.796	64.087	99.044	83.309	17.7375		567.3	0.355	0.374	0	0.243	0.21066
			568.9	89.797	65.264	99.316	84.7923	17.569		568.9	0.53	0	0	0.17667	0.306
			570.4	87.91	64.268	97.403	83.1937	17.0635		570.4	0	0	0	0	0
			571.9	90.315	62.914	98.011	83.7467	18.4474		571.9	0.354	0	-0.187	0.05567	0.27476
			573.4	88.793	64.007	100.146	84.3153	18.4809		573.4	0	0	0	0	0
			575	88.79	66.036	98.844	84.5567	16.8087		575	0.706	0.186	0	0.29733	0.36593
			576.5	88.853	61.542	99.95	83.4483	19.7662		576.5	0.352	0.372	0	0.24133	0.20924
			578	90.315	64.588	102.773	85.892	19.473		578	0.53	0	0	0.17667	0.306
			579.5	89.908	63.642	98.797	84.1157	18.2793		579.5	0.531	0.372	0	0.301	0.27253
			581	92.428	64.22	99.795	85.481	18.7774		581	0.529	0.186	0	0.23833	0.26835
			582.6	93.371	63.282	102.366	86.3397	20.4687		582.6	0.353	0	0	0.11767	0.2038
			584.1	91.433	66.487	102.164	86.6947	18.3044		584.1	0.354	0	0	0.118	0.20438
			585.6	93.383	65.49	98.281	85.718	17.6883		585.6	0.176	0.186	0	0.12067	0.10462
			587.1	89.736	65.127	101.376	85.413	18.5071		587.1	0	0	0	0	0
			588.6	93.281	65.536	101.045	86.6207	18.668		588.6	0	0	0	0	0
			590.2	92.978	63.808	102.914	86.5667	20.3261		590.2	0.177	0	0	0.059	0.10219
			591.7	93.407	64.811	101.914	86.7107	19.4368		591.7	0.531	0	0	0.177	0.30657
			593.2	94.54	64.405	101.515	86.82	19.7228		593.2	0.527	0	0	0.17567	0.30426
			594.7	90.735	64.268	101.335	85.446	19.0911		594.7	0	0.185	0	0.06167	0.10681
			596.3	92.271	67.346	103.919	87.8453	18.6838		596.3	0.177	0.186	0	0.121	0.10489
			597.8	93.799	67.48	103.671	88.3167	18.708		597.8	0.176	0.186	0	0.12067	0.10462
			599.3	94.089	67.475	103.416	88.3267	18.6505		599.3	0.352	0.186	0	0.17933	0.17609
			600.8	92.614	65.22	102.295	86.7097	19.2298		600.8	0.176	0.37	0	0.182	0.18507
			602.3	92.864	67.072	104.39	88.1087	19.1081		602.3	0.352	0	-0.187	0.055	0.27368
			603.9	94.012	67.253	101.625	87.63	18.0529		603.9	0.177	0	0	0.059	0.10219
			605.4	95.26	65.31	102.914	87.828	19.8731		605.4	0.351	0.186	0	0.179	0.1756
			606.9	91.971	65.763	106.007	87.9137	20.4265		606.9	0.526	0.186	0	0.23733	0.26673
			608.4	96.16	67.936	104.857	89.651	19.302		608.4	0.528	0	0	0.176	0.30484
			609.9	94.414	66.895	104.134	88.481	19.3154		609.9	0.351	0.559	0	0.30333	0.28253
			611.5	96.236	66.484	103.197	88.639	19.4999		611.5	0.354	0	0	0.118	0.20438
			613	93.723	65.717	105.468	88.3027	20.4223		613	0.176	0.372	0	0.18267	0.18609
			614.5	96.848	68.197	105.976	90.3403	19.7123		614.5	0.528	0.186	0	0.238	0.26781
			616	94.78	67.346	105.682	89.2693	19.7532		616	0.176	0	0	0.05867	0.10161
			617.6	94.301	66.849	107.034	89.3947	20.5369		617.6	0.352	0	0	0.11733	0.20323
			619.1	96.376	68.298	107.093	90.589	20.0345		619.1	0.53	0	0	0.17667	0.306
			620.6	96.125	67.661	105.72	89.8353	19.7937		620.6	0	0.186	0	0.062	0.10739
			622.1	97.488	67.708	105.038	90.078	19.7374		622.1	0.354	0	0	0.118	0.20438
			623.6	94.956	66.668	105.074	88.8993	19.9065		623.6	0	0	0	0	0
			625.2	95.115	67.486	106.905	89.8353	20.2329		625.2	0.353	0	0	0.11767	0.2038
			626.7	97.509	68.717	106.114	90.78	19.5855		626.7	0	0.185	0.187	0.124	0.10739
			628.2	96.412	69.204	108.882	91.4993	20.2901		628.2	0	0	0	0	0
			629.7	98.855	68.747	108.323	91.975	20.6656		629.7	0.176	0.186	0	0.12067	0.10462
			631.2	98.37	67.849	107.232	91.1503	20.6603		631.2	0.351	0.186	0	0.179	0.1756
			632.8	97.286	67.387	110.329	91.6673	22.0155		632.8	0.352	0	0	0.11733	0.20323
			634.3	98.37	67.849	107.486	91.235	20.7594		634.3	0.353	0	0	0.11767	0.2038
			635.8	97.907	66.891	107.265	90.6877	21.133		635.8	0	0	0	0	0
			637.3	99.189	68.51	108.566	92.0883	20.9508		637.3	0.352	0	0	0.11733	0.20323
			638.8	99.012	69.699	110.071	92.9273	20.8624		638.8	0.351	0.185	0	0.17867	0.17559
			640.4	97.709	69.364	108.174	91.749	20.0797		640.4	0.528	0.371	0	0.29967	0.27113
			641.9	98.918	70.278	106.507	91.901	19.1066		641.9	0	0	0	0	0
			643.4	99.604	71.608	109.885	93.699	19.81		643.4	0.352	0.185	0	0.179	0.17608
			644.9	97.907	70.786	109.902	92.865	20.0395		644.9	0.706	0	0	0.23533	0.40761
			646.5	99.336	68.023	109.496	92.285	21.6169		646.5	0.176	0.186	0	0.12067	0.10462
			648	98.697	72.928	108.1	93.2417	18.2096		648	0	0.185	0	0.06167	0.10681
			649.5	101.73	68.669	110.603	93.6673	22.0991		649.5	0.355	0	-0.186	0.05633	0.27486
			651	99.561	70.952	109.166	93.2263	19.879		651	0.176	0	0	0.05867	0.10161
			652.5	100.797	71.46	110.451	94.236	20.3066		652.5	0.176	0	0	0.05867	0.10161
			654.1	102.062	70.967	109.256	94.095	20.3499		654.1	0.176	0	-0.186	-0.00333	0.18102
			655.6	99.628	72.737	107.462	93.2757	18.2132		655.6	0.351	0	0	0.117	0.20265
			657.1	99.561	72.171	113.145	94.959	20.8711		657.1	0.175	0	0	0.05833	0.10104
			658.6	102.188	71.708	110.282	94.726	20.3408		658.6	0.176	0.185	0	0.12033	0.10431
			660.1	100.091	72.434	110.782	94.4357	19.7896		660.1	0.176	0.185	0	0.12033	0.10431
			661.7	102.179	73.211	112.631	96.007	20.4219		661.7	0.525	0.556	0	0.36033	0.31244
			663.2	101.503	72.334	111.938	95.2583	20.5272		663.2	0.352	0	0	0.11733	0.20323
			664.7	100.579	70.459	110.941	93.993	21.0293		664.7	0.176	0.186	0	0.12067	0.10462
			666.2	101.298	73.106	112.912	95.772	20.4703		666.2	0.352	0.185	0	0.179	0.17608
			667.7	103.167	73.812	112.218	96.399	20.0776		667.7	0.529	0	0	0.17633	0.30542
			669.3	102.722	72.265	112.552	95.8463	21.0052		669.3	0.353	0.185	0	0.17933	0.17657
			670.8	103.412	72.958	113.014	96.4613	20.913		670.8	0.176	0.186	0	0.12067	0.10462
			672.3	103.029	71.904	112.99	95.9743	21.4322		672.3	0.177	0	0	0.059	0.10219
			673.8	103.732	74.253	113.451	97.1453	20.4122		673.8	0.355	0.186	0	0.18033	0.17757
			675.3	104.576	72.415	114.946	97.3123	22.1764		675.3	0.353	0	0	0.11767	0.2038
			676.9	105.879	72.365	113.223	97.1557	21.7811		676.9	0.351	0	0	0.117	0.20265
			678.4	104.008	73.27	112.707	96.6617	20.7194		678.4	0.176	0.186	0	0.12067	0.10462
			679.9	104.223	73.812	114.452	97.4957	21.1387		679.9	0.176	0	0	0.05867	0.10161
			681.4	102.978	74.017	115.989	97.6613	21.4852		681.4	0.176	0	0	0.05867	0.10161
			683	102.777	74.898	116.169	97.948	21.055		683	0.703	0	0	0.23433	0.40588
			684.5	104.505	74.355	115.989	98.283	21.5031		684.5	0.705	0.185	0	0.29667	0.36552
			686	105.138	74.119	114.53	97.929	21.148		686	0.175	0.185	0	0.12	0.10404
			687.5	107.36	77.016	115.07	99.8153	20.1176		687.5	0	0	0	0	0
			689.1	105.706	75.465	116.11	99.0937	21.1139		689.1	0.351	0	0	0.117	0.20265
			690.6	104.646	74.924	117.767	99.1123	21.951		690.6	0.53	0.371	-0.187	0.238	0.37655
			692.1	107.441	73.993	119.401	100.278	23.5361		692.1	0.352	0	0	0.11733	0.20323
			693.6	106.694	76.496	116.171	99.787	20.7197		693.6	0.352	0	0	0.11733	0.20323
			695.1	107.993	75.001	118.37	100.455	22.6459		695.1	0.176	0	0	0.05867	0.10161
			696.7	107.256	78.298	114.914	100.156	19.313		696.7	0.177	0	0	0.059	0.10219
			698.2	107.962	76.036	116.11	100.036	21.1801		698.2	0	0	0	0	0
			699.7	104.153	75.361	119.448	99.654	22.3852		699.7	0.176	0	0	0.05867	0.10161
			701.2	105.524	76.315	115.113	98.984	20.2089		701.2	0.528	0.555	0	0.361	0.31293
			702.8	106.231	76.931	117.289	100.15	20.8548		702.8	0.529	0.185	0	0.238	0.26845
			704.3	108.169	78.243	117.803	101.405	20.6292		704.3	0.529	0.186	0	0.23833	0.26835
			705.8	108.607	77.431	118.323	101.454	21.3639		705.8	0.177	0	0	0.059	0.10219
			707.3	111.595	75.413	119.451	102.153	23.4883		707.3	0.529	0	0	0.17633	0.30542
			708.9	107.208	78.335	118.341	101.295	20.6481		708.9	0.353	0.558	0	0.30367	0.28225
			710.4	110.385	77.238	116.906	101.51	21.2712		710.4	0.176	0	0	0.05867	0.10161
			711.9	108.345	77.016	118.879	101.413	21.7753		711.9	0.53	0.185	0	0.23833	0.269
			713.5	109.636	78.534	119.58	102.583	21.4126		713.5	0	0.185	0	0.06167	0.10681
			715	109.594	80.049	119.09	102.911	20.3604		715	0.353	0.372	-0.186	0.17967	0.31682
			716.5	109.197	77.324	121.362	102.628	22.7421		716.5	0.176	0	0	0.05867	0.10161
			718	110.745	80.174	116.747	102.555	19.6137		718	0.527	0.186	0	0.23767	0.26727
			719.5	108.345	80.95	121.864	103.72	20.8455		719.5	0.526	0	0	0.17533	0.30369
			721.1	110.487	78.895	122.514	103.965	22.5289		721.1	0.351	0	0	0.117	0.20265
			722.6	111.158	78.987	122.178	104.108	22.4421		722.6	0.708	0.186	0	0.298	0.36705
			724.1	112.021	80.089	120.561	104.224	21.3329		724.1	0.352	0	0	0.11733	0.20323
			725.6	111.314	79.093	122.321	104.243	22.4648		725.6	0.353	0.186	0	0.17967	0.17659
			727.2	112.623	77.885	122.633	104.38	23.4852		727.2	0.351	-0.186	0	0.055	0.27269
			728.7	111.696	80.826	119.01	103.844	20.2668		728.7	0	0	-0.186	-0.062	0.10739
			730.3	113.098	81.329	121.639	105.355	21.2411		730.3	0.528	0	0	0.176	0.30484
			731.8	113.998	81.716	120.546	105.42	20.7877		731.8	0.527	0	0	0.17567	0.30426
			733.3	111.895	79.349	123.456	104.9	22.8704		733.3	0.528	0	0	0.176	0.30484
			734.8	112.497	79.963	121.529	104.663	21.8623		734.8	0.352	0	0	0.11733	0.20323
			736.4	114.919	80.868	123.805	106.531	22.6643		736.4	0.529	0	0	0.17633	0.30542
			737.9	112.723	82.429	122.874	106.009	21.0419		737.9	0.528	0	0	0.176	0.30484
			739.4	113.178	81.523	123.33	106.01	21.8057		739.4	0.353	0	0	0.11767	0.2038
			741	111.745	79.838	122.656	104.746	22.2504		741	0.528	0	0	0.176	0.30484
			742.5	112.297	80.255	123.16	105.237	22.3067		742.5	0.531	0.185	0	0.23867	0.26954
			744	113.654	81.931	121.831	105.805	21.0761		744	0.527	0	0	0.17567	0.30426
			745.5	114.511	81.987	123.984	106.827	22.0276		745.5	0.704	0.186	0	0.29667	0.36481
			747.1	112.674	81.535	122.919	105.709	21.5532		747.1	0.353	0	0	0.11767	0.2038
			748.6	111.869	82.315	125.513	106.566	22.0819		748.6	0.351	0	0	0.117	0.20265
			750.1	113.507	80.687	125.8	106.665	23.3219		750.1	0.176	0	0	0.05867	0.10161
			751.6	115.301	81.105	123.541	106.649	22.5021		751.6	0.531	0.186	0	0.239	0.26944
			753.1	114.358	83.294	123.054	106.902	20.9023		753.1	0.35	0	-0.187	0.05433	0.27259
			754.7	116.43	82.351	124.847	107.876	22.5023		754.7	0.175	0	0	0.05833	0.10104
			756.2	115.413	82.466	124.975	107.618	22.3008		756.2	0.529	0.371	0	0.3	0.27155
			757.7	115.527	82.839	124.495	107.62	21.9247		757.7	0	0.186	0	0.062	0.10739
			759.2	116.861	82.982	127.471	109.105	23.2366		759.2	0.174	0.186	0	0.12	0.1041
			760.8	117.805	83.194	127.408	109.469	23.2559		760.8	0.528	0.185	0	0.23767	0.26791
			762.3	115.646	82.715	125.663	108.008	22.4697		762.3	0.529	0.186	0	0.23833	0.26835
			763.8	118.301	84.603	127.203	110.036	22.4706		763.8	0.53	0.186	-0.186	0.17667	0.35809
			765.3	115.724	84.053	126.051	108.609	21.8843		765.3	0.176	0	0	0.05867	0.10161
			766.8	118.883	83.929	127.84	110.217	23.2027		766.8	0.527	0.186	0	0.23767	0.26727
			768.4	116.528	83.994	126.41	108.977	22.1932		768.4	0.176	0.186	0	0.12067	0.10462
			769.9	117.982	83.755	127.306	109.681	22.9315		769.9	0.176	0	0	0.05867	0.10161
			771.4	116.273	84.182	126.21	108.888	21.9656		771.4	0.176	0.373	0	0.183	0.1866
			772.9	118.706	82.945	129.091	110.247	24.208		772.9	1.058	0	0	0.35267	0.61084
			774.5	118.58	83.376	127.563	109.84	23.3542		774.5	0.352	0.185	0	0.179	0.17608
			776	116.921	83.426	128.92	109.756	23.5782		776	0.352	0.186	0	0.17933	0.17609
			777.5	116.292	85.151	130.176	110.54	23.0571		777.5	0.352	0	0	0.11733	0.20323
			779	117.585	85.564	130.982	111.377	23.3367		779	0.353	0.186	0	0.17967	0.17659
			780.5	116.823	84.55	130.171	110.515	23.4556		780.5	0.175	0	0	0.05833	0.10104
			782.1	118.883	83.162	129	110.348	24.0813		782.1	0.351	0	0.373	0.24133	0.20929
			783.6	121.003	87.321	128.463	112.262	21.9195		783.6	0.703	0	0	0.23433	0.40588
			785.1	116.625	85.749	129.985	110.786	22.6886		785.1	0.882	0	0	0.294	0.50922
			786.6	117.823	85.264	126.768	109.952	21.8429		786.6	0.353	0.372	0	0.24167	0.2095
			788.1	118.786	84.891	128.36	110.679	22.8403		788.1	0.352	0	0	0.11733	0.20323
			789.7	117.744	87.562	129.091	111.466	21.4646		789.7	0.702	0.186	0	0.296	0.3637
			791.2	120.759	85.446	130.621	112.275	23.7524		791.2	0.528	0	-0.186	0.114	0.3704
			792.7	120.039	86.112	130.982	112.378	23.3955		792.7	0.701	0.186	0	0.29567	0.36314
			794.2	121.571	86.713	127.291	111.858	21.9635		794.2	0.352	0.186	0	0.17933	0.17609
			795.8	118.546	89.445	133.497	113.829	22.4016		795.8	0.353	0.372	0	0.24167	0.2095
			797.3	121.314	87.562	134.132	114.336	24.0564		797.3	0.701	0.186	0	0.29567	0.36314
			798.8	120.105	88.954	130.082	113.047	21.4532		798.8	0.175	0.186	0	0.12033	0.10436
			800.3	119.462	87.381	131.523	112.789	22.8151		800.3	0.528	0.186	0	0.238	0.26781
			801.8	121.816	86.171	133.507	113.831	24.6575		801.8	0.351	0	-0.187	0.05467	0.27313
			803.4	120.215	87.381	130.083	112.56	22.3566		803.4	0	0	0	0	0
			804.9	122.978	88.407	131.341	114.242	22.7612		804.9	0.176	0	0	0.05867	0.10161
			806.4	123.05	87.502	133.572	114.708	24.1413		806.4	0.177	0	0	0.059	0.10219
			807.9	122.133	87.802	133.772	114.569	23.9002		807.9	0	0	0	0	0
			809.5	124.518	89.136	132.421	115.358	23.0504		809.5	0.176	0	0	0.05867	0.10161
			811	124.386	88.831	132.152	115.123	23.0983		811	0.706	0.373	0	0.35967	0.35319
			812.5	123.839	91.125	136.286	117.083	23.3261		812.5	0.703	0	0	0.23433	0.40588
			814	121.791	89.433	132.685	114.636	22.4961		814	0.351	0	0	0.117	0.20265
			815.6	122.57	86.896	133.956	114.474	24.5524		815.6	0.353	0	0	0.11767	0.2038
			817.1	123.227	89.313	136.206	116.249	24.2128		817.1	0.529	0.186	0	0.23833	0.26835
			818.6	124.452	90.213	133.929	116.198	22.9971		818.6	0.528	0	0	0.176	0.30484
			820.2	124.881	89.313	135.444	116.546	24.1686		820.2	0	0	0	0	0
			821.7	125.702	89.067	134.032	116.267	23.9213		821.7	0.351	0.186	0	0.179	0.1756
			823.2	122.758	90.936	135.906	116.533	23.1222		823.2	0.175	0	0	0.05833	0.10104
			824.8	122.581	91.369	134.036	115.995	22.0827		824.8	0.352	0.186	0	0.17933	0.17609
			826.3	123.569	90.581	132.417	115.522	22.0482		826.3	0.351	0	0	0.117	0.20265
			827.8	126.224	90.157	134.395	116.925	23.5393		827.8	0.176	0.186	0	0.12067	0.10462
			829.3	125.411	89.614	134.052	116.359	23.5614		829.3	0.348	0	0	0.116	0.20092
			830.9	125.673	91.705	136.716	118.031	23.4583		830.9	0.35	0	0	0.11667	0.20207
			832.4	122.758	89.543	136.013	116.105	23.9388		832.4	0.702	0	0	0.234	0.4053
			833.9	127.357	92.075	137.373	118.935	23.7944		833.9	0.354	0	-0.187	0.05567	0.27476
			835.5	124.881	90.575	137.21	117.555	24.1652		835.5	0.353	0	0	0.11767	0.2038
			837	125.503	91.306	136.755	117.855	23.6701		837	0.176	0	0	0.05867	0.10161
			838.5	128.163	89.499	135.585	117.749	24.7451		838.5	0.352	0	0	0.11733	0.20323
			840.1	124.386	90.631	139.918	118.312	25.1987		840.1	0.352	0.187	0	0.17967	0.17611
			841.6	126.491	91.227	136.372	118.03	23.732		841.6	0.353	0	0	0.11767	0.2038
			843.1	128.874	92.82	137.193	119.629	23.5869		843.1	0.351	0	0	0.117	0.20265
			844.7	126.929	94.075	137.45	119.485	22.6255		844.7	0.351	0	0	0.117	0.20265
			846.2	123.619	92.319	136.228	117.389	22.6078		846.2	0.352	0.187	0	0.17967	0.17611
			847.7	125.625	93.713	137.544	118.961	22.6627		847.7	0.177	0	-0.186	-0.003	0.18152
			849.2	126.588	93.791	136.755	119.045	22.4534		849.2	0.176	0	0	0.05867	0.10161
			850.7	125.603	91.84	135.579	117.674	22.9222		850.7	0.703	0	0	0.23433	0.40588
			852.3	127.1	92.595	138.792	119.496	24.019		852.3	0.527	0	0	0.17567	0.30426
			853.8	127.643	92.691	138.782	119.705	24.0489		853.8	0.176	0	0	0.05867	0.10161
			855.3	125.687	92.192	136.653	118.177	23.1623		855.3	0.175	0	0	0.05833	0.10104
			856.8	127.553	93.182	137.441	119.392	23.2307		856.8	0.351	0.186	0	0.179	0.1756
			858.3	128.963	92.925	138.254	120.047	23.9436		858.3	0	0	0	0	0
			859.9	127.986	92.489	141.582	120.686	25.3476		859.9	0.175	0.187	0	0.12067	0.10467
			861.4	126.929	92.66	136.567	118.719	23.0763		861.4	0.176	0	-0.186	-0.00333	0.18102
			862.9	128.784	95.063	139.81	121.219	23.313		862.9	0.176	0	0	0.05867	0.10161
			864.4	128.069	92.755	137.27	119.365	23.4994		864.4	0.703	0	0	0.23433	0.40588
			866	125.963	92.309	139.235	119.169	24.1895		866	0.352	0	0	0.11733	0.20323
			867.5	127.377	94.306	141.251	120.978	24.1178		867.5	0.351	0	0	0.117	0.20265
			869	129.31	95.226	140.074	121.537	23.4127		869	0.176	0.186	0	0.12067	0.10462
			870.5	128.955	94.632	141.334	121.64	24.195		870.5	0.176	0.186	0	0.12067	0.10462
			872.1	127.999	94.256	139.882	120.712	23.6697		872.1	0	0	0	0	0
			873.6	127.715	94.371	139.81	120.632	23.533		873.6	0.176	0.186	0	0.12067	0.10462
			875.1	128.955	95.242	138.103	120.767	22.5733		875.1	0.176	0	0	0.05867	0.10161
			876.6	128.089	97.016	141.845	122.317	22.9652		876.6	0.525	0.186	0	0.237	0.26619
			878.2	131.335	95.87	138.074	121.76	22.6729		878.2	0.177	0.186	0	0.121	0.10489
			879.7	133.177	97.211	141.099	123.829	23.3897		879.7	0.531	0.186	0	0.239	0.26944
			881.2	130.456	96.541	141.346	122.781	23.3677		881.2	0.176	0.186	0	0.12067	0.10462
			882.7	129.406	96.493	142.43	122.776	23.6752		882.7	0	0.186	0	0.062	0.10739
			884.3	128.704	98.802	144.457	123.988	23.19		884.3	0.176	-0.186	0	-0.00333	0.18102
			885.8	130.543	95.932	142.971	123.149	24.3757		885.8	0.177	0	0	0.059	0.10219
			887.3	128.778	95.703	141.912	122.131	23.8108		887.3	0.176	0	0	0.05867	0.10161
			888.8	131.51	96.456	142.629	123.532	24.0983		888.8	0.528	0.186	0	0.238	0.26781
			890.4	130.719	96.883	143.379	123.66	24.0383		890.4	0	0.186	0	0.062	0.10739
			891.9	133.721	97.123	144.897	125.247	24.9889		891.9	0.352	0	0	0.11733	0.20323
			893.4	132.387	97.393	142.955	124.245	23.8473		893.4	0.175	0.372	0	0.18233	0.18611
			895	133.541	98.281	142.889	124.904	23.5249		895	0.176	0	0	0.05867	0.10161
			896.5	133.255	100.028	142.481	125.255	22.3286		896.5	0.352	0	0	0.11733	0.20323
			898	131.423	98.077	146.092	125.197	24.6055		898	0.53	0	0	0.17667	0.306
			899.5	131.774	98.033	145.475	125.094	24.4162		899.5	0.351	0	0	0.117	0.20265
			901.1	132.214	98.19	143.283	124.562	23.5001		901.1	0.177	0	0	0.059	0.10219
			902.6	134.857	97.016	145.595	125.823	25.5185		902.6	0.175	0	0	0.05833	0.10104
			904.1	133.797	98.349	145.195	125.78	24.4303		904.1	0.351	0	0	0.117	0.20265
			905.7	133.883	100.449	143.767	126.033	22.7009		905.7	0.529	0	0	0.17633	0.30542
			907.2	131.601	97.828	144.259	124.563	24.0023		907.2	0.354	0	0	0.118	0.20438
			908.7	136.801	100.727	146.492	128.007	24.1167		908.7	0.351	0	0	0.117	0.20265
			910.3	130.807	101.117	146.013	125.979	22.8341		910.3	0.176	0.186	0	0.12067	0.10462
			911.8	136.441	97.987	146.192	126.873	25.487		911.8	0.177	0.185	0	0.12067	0.10458
			913.3	138.026	100.63	146.915	128.524	24.5621		913.3	0.355	0	0	0.11833	0.20496
			914.8	134.328	99.907	146.354	126.863	24.1065		914.8	0.176	0.372	0	0.18267	0.18609
			916.4	133.531	99.409	146.793	126.578	24.4453		916.4	0.352	0	0	0.11733	0.20323
			917.9	137.053	98.078	145.295	126.809	25.2204		917.9	0	0.371	0	0.12367	0.2142
			919.4	132.485	100.685	145.814	126.328	23.1859		919.4	0.353	0.185	0	0.17933	0.17657
			920.9	136.378	99.409	144.062	126.616	23.8734		920.9	0.176	0.186	0	0.12067	0.10462
			922.5	134.69	101.724	146.254	127.556	23.1063		922.5	0.352	0	0	0.11733	0.20323
			924	136.901	101.995	148.027	128.974	24.0179		924	0.354	0.372	0	0.242	0.20977
			925.5	136.208	101.323	148.41	128.647	24.4371		925.5	0.353	0	0	0.11767	0.2038
			927	137.709	101.417	144.519	127.882	23.1706		927	0.351	0.372	0	0.241	0.20898
			928.6	138.927	102.688	146.275	129.297	23.3348		928.6	0.349	0.186	0	0.17833	0.17463
			930.1	138.324	100.226	149.181	129.244	25.7097		930.1	0.176	0	0	0.05867	0.10161
			931.6	134.69	100.741	150.539	128.657	25.4413		931.6	0.176	0.186	0	0.12067	0.10462
			933.1	136.089	101.143	150.953	129.395	25.5708		933.1	0.176	0	0	0.05867	0.10161
			934.7	138.989	99.607	148.667	129.088	25.9855		934.7	0.352	0	0	0.11733	0.20323
			936.2	134.937	99.247	148.548	127.577	25.4612		936.2	0.354	0	0	0.118	0.20438
			937.7	136.174	102.625	149.463	129.421	24.1382		937.7	0.352	0	0	0.11733	0.20323
			939.2	138.314	101.875	149.694	129.961	24.9799		939.2	0.528	0	0	0.176	0.30484
			940.8	137.497	103.094	147.77	129.454	23.3989		940.8	0.351	0	0	0.117	0.20265
			942.3	139.998	99.907	150.104	130.003	26.5492		942.3	0.352	0.372	0	0.24133	0.20924
			943.8	139.445	101.854	149.181	130.16	24.9924		943.8	0.176	0	0	0.05867	0.10161
			945.3	138.511	100.21	150.719	129.813	26.3539		945.3	0.353	0.186	0	0.17967	0.17659
			946.8	138.118	101.673	150.674	130.155	25.4525		946.8	0.176	0	0	0.05867	0.10161
			948.4	139.197	103.088	149.259	130.515	24.2792		948.4	0.527	0	0	0.17567	0.30426
			949.9	137.97	101.614	151.278	130.287	25.7079		949.9	0.176	0.185	0	0.12033	0.10431
			951.4	137.338	102.985	149.283	129.869	24.0358		951.4	0.352	0	0	0.11733	0.20323
			952.9	140.636	105.325	151.002	132.321	23.9469		952.9	0.176	0	0	0.05867	0.10161
			954.4	140.937	103.444	150.612	131.664	24.9137		954.4	0.527	0.186	-0.186	0.17567	0.35661
			956	141.317	104.602	150.182	132.034	24.1665		956	0.177	0	0	0.059	0.10219
			957.5	137.178	102.247	150.719	130.048	25.0102		957.5	0.352	0	0	0.11733	0.20323
			959	140.516	103.263	148.692	130.824	24.2158		959	0	0.185	0	0.06167	0.10681
			960.5	139.132	103.772	148.308	130.404	23.5159		960.5	0.528	0	0	0.176	0.30484
			962.1	140.359	102.648	151.739	131.582	25.6955		962.1	0.352	0.372	0	0.24133	0.20924
			963.6	139.868	102.467	151.285	131.207	25.5355		963.6	0	0	-0.186	-0.062	0.10739
			965.1	141.913	103.621	151.692	132.409	25.4058		965.1	0.354	0	0	0.118	0.20438
			966.6	139.739	105.256	152.738	132.578	24.5377		966.6	0.354	0	0	0.118	0.20438
			968.1	139.093	105.074	149.822	131.33	23.3623		968.1	0.353	0	0	0.11767	0.2038
			969.7	141.656	104.166	152.438	132.753	25.3375		969.7	0.176	0.186	0	0.12067	0.10462
			971.2	141.642	105.907	152.38	133.31	24.3312		971.2	0.351	0.185	0	0.17867	0.17559
			972.7	141.371	106.011	155.017	134.133	25.2921		972.7	0.353	0	0.186	0.17967	0.17659
			974.2	139.021	105.074	154.69	132.928	25.3629		974.2	0	0	0	0	0
			975.7	143.835	105.148	153.319	134.101	25.5182		975.7	0.176	0	0	0.05867	0.10161
			977.3	142.17	104.965	150.719	132.618	24.3267		977.3	0.353	0	-0.185	0.056	0.27334
			978.8	142.397	107.471	151.692	133.853	23.3157		978.8	0.177	0	0	0.059	0.10219
			980.3	142.331	105.907	155.922	134.72	25.8616		980.3	0.529	0.372	0	0.30033	0.27168
			981.8	141.965	106.927	153.007	133.966	24.0588		981.8	0.706	0	0	0.23533	0.40761
			983.4	142.811	104.566	155.49	134.289	26.51		983.4	0.176	0.186	0	0.12067	0.10462
			984.9	145.616	107.281	154.265	135.721	25.0062		984.9	0.528	0	0	0.176	0.30484
			986.4	143.659	108.186	154.223	135.356	24.1155		986.4	0.528	0	0	0.176	0.30484
			987.9	143.26	105.688	156.999	135.316	26.562		987.9	0.528	0	0	0.176	0.30484
			989.5	142.955	105.219	153.969	134.048	25.5665		989.5	0.353	0.371	0	0.24133	0.20919
			991	143.853	104.893	152.467	133.738	25.3488		991	0	0.186	0	0.062	0.10739
			992.5	143.324	105.366	153.528	134.073	25.3788		992.5	0.175	0	0	0.05833	0.10104
			994	144.241	109.843	153.991	136.025	23.1924		994	0	0.186	0	0.062	0.10739
			995.6	145.165	107.207	155.585	135.986	25.4618		995.6	0.351	0.185	0	0.17867	0.17559
			997.1	146.596	107.504	156.17	136.757	25.7819		997.1	0.529	0.186	0	0.23833	0.26835
			998.6	143.932	106.019	156.997	135.649	26.4791		998.6	0.353	0.186	0	0.17967	0.17659
			1000.1	144.302	107.76	160.61	137.557	27.0629		1000.1	0.531	0.372	0	0.301	0.27253
			1001.6	144.85	105.55	156.347	135.582	26.6365		1001.6	0.354	0	0	0.118	0.20438
			1003.2	148.665	106.772	154.878	136.772	26.1655		1003.2	0.176	0.186	0	0.12067	0.10462
			1004.7	146.836	109.633	157.967	138.145	25.3118		1004.7	0	0	0	0	0
			1006.2	148.56	107.355	155.777	137.231	26.1235		1006.2	0.353	0.373	0	0.242	0.20982
			1007.7	149.266	106.382	155.404	137.017	26.7079		1007.7	0.528	0.186	0	0.238	0.26781
			1009.3	148.26	107.29	157.79	137.78	26.8316		1009.3	0.353	0	0.186	0.17967	0.17659
			1010.8	145.576	109.12	158.831	137.842	25.742		1010.8	0.351	0	0	0.117	0.20265
			1012.3	148.913	110.622	157.034	138.856	24.7865		1012.3	0.354	0.371	0	0.24167	0.20946
			1013.8	146.94	108.924	160.877	138.914	26.8904		1013.8	0.352	0.185	0	0.179	0.17608
			1015.3	146.927	106.745	161.568	138.413	28.3858		1015.3	0.708	0.185	0	0.29767	0.3672
			1016.9	147.356	110.739	157.429	138.508	24.5704		1016.9	0	0	0	0	0
			1018.4	147.93	109.452	158.727	138.703	25.901		1018.4	0	0	0	0	0
			1020	148.712	111.465	158.401	139.526	24.7797		1020	0.176	0	0	0.05867	0.10161
			1021.5	148.841	108.005	159.132	138.659	27.0415		1021.5	0.528	0.186	0	0.238	0.26781
			1023	147.577	110.927	157.826	138.777	24.6569		1023	0.708	0.186	0	0.298	0.36705
			1024.6	146.518	110.328	156.999	137.948	24.4872		1024.6	0.353	0.186	0	0.17967	0.17659
			1026.1	148.965	111.081	159.581	139.876	25.4956		1026.1	0.88	0	0	0.29333	0.50807
			1027.6	147.853	110.165	157.25	138.423	24.9188		1027.6	0.354	0.373	0	0.24233	0.21008
			1029.2	148.436	109.408	161.541	139.795	27.1194		1029.2	0.352	0	0	0.11733	0.20323
			1030.7	147.356	108.623	159.126	138.368	26.4239		1030.7	0.176	0	0	0.05867	0.10161
			1032.3	147.676	108.924	161.485	139.362	27.2491		1032.3	0.353	0	0	0.11767	0.2038
			1033.8	150.477	112.036	157.25	139.921	24.3854		1033.8	0.177	0.186	0	0.121	0.10489
			1035.3	153.312	110.481	161.388	141.727	27.3595		1035.3	0.176	0	0	0.05867	0.10161
			1036.9	148.36	109.907	163.255	140.507	27.5273		1036.9	0.529	0	0	0.17633	0.30542
			1038.4	149.796	110.309	158.978	139.694	25.8592		1038.4	0.177	0	0	0.059	0.10219
			1039.9	150.627	113.668	160.169	141.488	24.5607		1039.9	0	0.186	0	0.062	0.10739
			1041.5	149.443	110.739	158.689	139.624	25.4385		1041.5	0.351	0	0	0.117	0.20265
			1043	150.985	112.244	163.119	142.116	26.5718		1043	0.53	0.186	0	0.23867	0.2689
			1044.6	150.454	109.843	161.041	140.446	27.0265		1044.6	0	0	0	0	0
			1046.1	150.909	112.347	161.997	141.751	26.0611		1046.1	0.353	0.185	0	0.17933	0.17657
			1047.6	149.872	112.812	161.167	141.284	25.2957		1047.6	0	0.186	0	0.062	0.10739
			1049.2	152.652	112.709	160.987	142.116	25.8059		1049.2	0.527	0.186	0	0.23767	0.26727
			1050.7	152.828	111.239	162.228	142.098	27.1351		1050.7	0.353	0	0	0.11767	0.2038
			1052.2	153.226	113.408	162.245	142.96	25.9868		1052.2	0.351	0	0	0.117	0.20265
			1053.8	151.554	115.422	162.193	143.056	24.5161		1053.8	0.353	0	0	0.11767	0.2038
			1055.3	153.005	115.083	160.518	142.869	24.3545		1055.3	0.354	0.186	0	0.18	0.17708
			1056.8	152.99	113.457	160.808	142.418	25.384		1056.8	0.529	0	0	0.17633	0.30542
			1058.4	152.405	112.787	163.57	142.921	26.6869		1058.4	0.706	0.185	0	0.297	0.36608
			1059.9	152.99	114.959	164.131	144.027	25.7823		1059.9	0.351	0	0	0.117	0.20265
			1061.5	152.036	114.258	160.808	142.367	24.7354		1061.5	0.175	0	0	0.05833	0.10104
			1063	153.123	113.33	162.374	142.942	26.0588		1063	0.527	0.185	0	0.23733	0.26737
			1064.6	153.402	115.14	163.885	144.142	25.6578		1064.6	0.53	0	0	0.17667	0.306
			1066.1	155.038	114.733	162.536	144.102	25.7094		1066.1	0.526	0.373	0	0.29967	0.27056
			1067.6	154.254	114.574	163.974	144.267	26.1704		1067.6	0.703	0.185	-0.186	0.234	0.44652
			1069.2	152.315	113.149	163.344	142.936	26.3791		1069.2	0.175	0	0	0.05833	0.10104
			1070.7	152.622	114.054	162.604	143.093	25.6393		1070.7	0.353	0	0	0.11767	0.2038
			1072.2	152.932	116.027	165.706	144.888	25.7978		1072.2	0.353	0	0	0.11767	0.2038
			1073.8	156.862	113.928	163.119	144.636	26.7776		1073.8	0.53	0.185	0	0.23833	0.269
			1075.3	156.301	117.793	164.514	146.203	24.9438		1075.3	0.176	0	0	0.05867	0.10161
			1076.8	151.554	114.835	160.209	142.199	24.0901		1076.8	0.352	0	0	0.11733	0.20323
			1078.3	157.109	114.744	166.325	146.059	27.5086		1078.3	0.352	0.185	0	0.179	0.17608
			1079.9	153.283	115.083	166.036	144.801	26.5144		1079.9	0.352	0	0	0.11733	0.20323
			1081.4	154.399	116.327	166.656	145.794	26.2447		1081.4	0.176	0	0	0.05867	0.10161
			1083	155.455	114.62	169.559	146.545	28.5328		1083	0.351	0.185	0	0.17867	0.17559
			1084.5	155.135	118.299	164.627	146.02	24.472		1084.5	0.527	0	0	0.17567	0.30426
			1086	158.554	114.086	167.75	146.797	28.699		1086	0.176	0	0.186	0.12067	0.10462
			1087.6	157.992	115.285	164.581	145.953	26.7625		1087.6	0	0	0	0	0
			1089.1	157.462	115.784	167.894	147.047	27.5721		1089.1	0.353	0	0	0.11767	0.2038
			1090.6	156.897	114.485	166.167	145.85	27.5552		1090.6	0.532	0.186	0	0.23933	0.26998
			1092.2	156.548	115.016	166.215	145.926	27.202		1092.2	0.353	0.184	0	0.179	0.17655
			1093.7	158.587	119.485	165.659	147.91	24.8697		1093.7	0.529	0	0	0.17633	0.30542
			1095.2	157.109	117.494	166.36	146.988	25.9577		1095.2	0	0.185	0	0.06167	0.10681
			1096.8	155.128	117.91	166.671	146.57	25.4822		1096.8	0	0	0	0	0
			1098.3	157.003	118.253	170.51	148.589	27.1256		1098.3	0.352	0.556	0	0.30267	0.28126
			1099.8	156.193	118.352	168.945	147.83	26.3129		1099.8	0.176	0	0	0.05867	0.10161
			1101.4	156.655	116.709	168.869	147.411	27.281		1101.4	0.176	0.186	0	0.12067	0.10462
			1102.9	158.452	118.975	169.443	148.957	26.5401		1102.9	0.353	0	0	0.11767	0.2038
			1104.5	157.18	119.483	167.179	147.947	25.1527		1104.5	0.53	0	0	0.17667	0.306
			1106	158.554	116.828	170.877	148.753	28.3261		1106	0.176	0	0	0.05867	0.10161
			1107.6	156.511	119.221	165.319	147.017	24.4716		1107.6	0.352	0	0	0.11733	0.20323
			1109.1	161.576	120.156	169.061	150.264	26.3418		1109.1	0	0.37	0	0.12333	0.21362
			1110.6	160.748	117.132	167.916	148.599	27.4856		1110.6	0	0.372	0	0.124	0.21477
			1112.1	160.012	120.028	167.879	149.306	25.6591		1112.1	0	0	0	0	0
			1113.7	159.466	120.337	169.049	149.617	25.8062		1113.7	0.528	0	0	0.176	0.30484
			1115.2	159.019	122.851	172.122	151.331	25.5194		1115.2	0	0.185	0	0.06167	0.10681
			1116.8	158.591	121.114	170.492	150.066	25.7693		1116.8	0.352	0.186	0	0.17933	0.17609
			1118.3	157.814	117.856	170.932	148.867	27.6459		1118.3	0.176	-0.186	0	-0.00333	0.18102
			1119.8	158.656	120.546	168.225	149.142	25.2231		1119.8	0.708	0	0	0.236	0.40876
			1121.4	160.748	120.546	171.464	150.919	26.8442		1121.4	0	0	0	0	0
			1122.9	159.589	118.311	166.523	148.141	26.0651		1122.9	0.353	0	0	0.11767	0.2038
			1124.5	160.012	119.189	169.357	149.519	26.6792		1124.5	0.705	0.186	0	0.297	0.36537
			1126	161.617	120.224	168.662	150.168	26.1701		1126	0.176	0.372	0	0.18267	0.18609
			1127.5	161.985	118.593	173.506	151.361	28.957		1127.5	0	0	0	0	0
			1129.1	159.573	120.194	172.83	150.866	27.377		1129.1	0.528	0.186	0	0.238	0.26781
			1130.6	161.711	121.128	170.447	151.095	26.3175		1130.6	0.707	0	0	0.23567	0.40819
			1132.1	162.849	120.586	168.456	150.63	26.1698		1132.1	0.176	0.372	-0.186	0.12067	0.28309
			1133.7	161.658	119.189	174.702	151.85	29.0272		1133.7	0.176	0.186	0	0.12067	0.10462
			1135.2	159.809	121.268	173.922	151.666	27.2551		1135.2	0.352	0	0	0.11733	0.20323
			1136.7	162.036	120.557	173.022	151.872	27.67		1136.7	0.528	0.186	0	0.238	0.26781
			1138.3	162.413	121.78	173.083	152.425	27.0706		1138.3	0.699	0	0	0.233	0.40357
			1139.8	161.211	120.919	173.918	152.016	27.6701		1139.8	0.175	0.185	0	0.12	0.10404
			1141.3	163.245	121.986	174.822	153.351	27.7728		1141.3	0.53	0.372	0	0.30067	0.27211
			1142.9	163.025	121.839	176.377	153.747	28.4281		1142.9	0.176	0	0	0.05867	0.10161
			1144.4	161.643	121.45	174.463	152.519	27.6593		1144.4	0.352	0	0	0.11733	0.20323
			1146	164.786	123.906	171.408	153.367	25.7276		1146	0.35	0.185	0	0.17833	0.1751
			1147.5	160.543	124.125	173.44	152.703	25.5753		1147.5	0.352	0.185	0	0.179	0.17608
			1149	165.741	120.752	172.348	152.947	28.0767		1149	0	0.185	0	0.06167	0.10681
			1150.6	163.883	123.043	174.28	153.735	27.0839		1150.6	0.707	0	0	0.23567	0.40819
			1152.1	164.544	124.097	175.304	154.648	26.9997		1152.1	0.353	0	0	0.11767	0.2038
			1153.6	164.368	124.173	176.443	154.995	27.3666		1153.6	0.176	0	0	0.05867	0.10161
			1155.2	163.751	121.309	174.822	153.294	28.2475		1155.2	0	0	0.185	0.06167	0.10681
			1156.7	166.289	121.003	173.318	153.537	28.3933		1156.7	0.176	0.186	0	0.12067	0.10462
			1158.3	162.582	125.561	171.699	153.281	24.4349		1158.3	0	0	0	0	0
			1159.8	164.766	123.765	175.604	154.712	27.343		1159.8	0.175	0	0	0.05833	0.10104
			1161.3	167.779	123.714	173.744	155.079	27.3261		1161.3	0.176	0.185	0	0.12033	0.10431
			1162.9	167.991	122.659	175.422	155.357	28.5603		1162.9	0	0.185	0	0.06167	0.10681
			1164.4	167.026	124.804	175.123	155.651	27.0193		1164.4	0.352	0	0	0.11733	0.20323
			1166	164.655	127.094	176.384	156.044	25.7485		1166	0.176	0	0	0.05867	0.10161
			1167.5	168.257	125.011	177.715	156.994	28.0992		1167.5	0.531	0	0	0.177	0.30657
			1169	168.999	126.908	177.767	157.891	27.1881		1169	0.176	0	0	0.05867	0.10161
			1170.6	164.786	123.372	176.626	154.928	27.9622		1170.6	0	0	0	0	0
			1172.1	170.262	124.011	175.002	156.425	28.1712		1172.1	0	0	0	0	0
			1173.6	166.85	124.563	177.954	156.456	28.1724		1173.6	0.351	0.371	0	0.24067	0.20866
			1175.2	169.973	127.1	179.853	158.975	28.0434		1175.2	0.353	0	0	0.11767	0.2038
			1176.7	167.991	124.135	177.47	156.532	28.4541		1176.7	0.706	0.186	0	0.29733	0.36593
			1178.3	165.907	123.169	175.957	155.011	28.0301		1178.3	0	0.185	0	0.06167	0.10681
			1179.8	169.227	125.915	176.736	157.293	27.432		1179.8	0.176	0.184	0	0.12	0.104
			1181.3	169.477	127.363	175.598	157.479	26.2605		1181.3	0.353	0	0	0.11767	0.2038
			1182.9	166.418	128.183	177.87	157.49	26.0188		1182.9	0.177	0.555	0	0.244	0.2835
			1184.4	166.722	127.799	178.522	157.681	26.5426		1184.4	0.176	0	0	0.05867	0.10161
			1185.9	168.811	124.986	175.242	156.346	27.3485		1185.9	0.176	0	0	0.05867	0.10161
			1187.5	170.086	124.649	178.496	157.744	28.9676		1187.5	0.708	0	0	0.236	0.40876
			1189	170.209	124.969	179.295	158.158	29.099		1189	0	0.185	0	0.06167	0.10681
			1190.6	170.411	125.089	177.941	157.814	28.5894		1190.6	0.177	0	0	0.059	0.10219
			1192.1	170.894	128.639	175.78	158.438	25.9218		1192.1	0.176	0	0	0.05867	0.10161
			1193.6	170.182	127.193	179.209	158.861	27.7945		1193.6	0.353	0	0	0.11767	0.2038
			1195.2	168.32	128.81	178.595	158.575	26.2842		1195.2	0	0	0	0	0
			1196.7	170.886	126.925	177.639	158.483	27.5381		1196.7	0.176	0	0	0.05867	0.10161
			1198.3	170.747	130.163	178.229	159.713	25.863		1198.3	0.528	0	0	0.176	0.30484
			1199.8	167.284	127.884	181.248	158.805	27.6739		1199.8	0.527	0	0	0.17567	0.30426
			1201.3	171.889	129.44	175.659	158.996	25.6656		1201.3	0.528	0	0	0.176	0.30484
			1202.9	175.406	124.536	181.304	160.415	31.212		1202.9	0.352	0.372	0	0.24133	0.20924
			1204.4	171.755	129.447	178.849	160.017	26.711		1204.4	0.525	0.372	0	0.299	0.27001
			1205.9	172.64	129.621	179.323	160.528	26.974		1205.9	0	0	0	0	0
			1207.5	172.004	130.801	179.627	160.811	26.2671		1207.5	0.177	0.372	0	0.183	0.18607
			1209	171.664	127.994	180.751	160.136	28.2044		1209	0.176	0	0	0.05867	0.10161
			1210.6	171.001	125.452	181.914	159.456	29.9493		1210.6	0	0	0	0	0
			1212.1	170.788	129.542	178.726	159.685	26.4049		1212.1	0.35	0	0	0.11667	0.20207
			1213.6	171.591	129.896	182.832	161.44	27.8898		1213.6	0.175	0	0	0.05833	0.10104
			1215.2	172.756	128.175	176.744	159.225	26.9639		1215.2	0.174	0	0	0.058	0.10046
			1216.7	169.352	131.072	181.124	160.516	26.1698		1216.7	0	0.185	0	0.06167	0.10681
			1218.3	171.816	128.807	186.449	162.357	29.9625		1218.3	0	0.185	0	0.06167	0.10681
			1219.8	171.604	129.442	181.705	160.917	27.7221		1219.8	0.526	0.185	0	0.237	0.26683
			1221.3	172.225	131.979	180.324	161.509	25.8926		1221.3	0.176	0.369	0	0.18167	0.18457
			1222.9	176.933	127.275	181.14	161.783	29.9584		1222.9	0.353	0	0	0.11767	0.2038
			1224.4	171.354	130.71	179.966	160.677	26.3067		1224.4	0.353	0	0	0.11767	0.2038
			1225.9	172.175	127.363	185.933	161.824	30.6264		1225.9	0.177	0	-0.185	-0.00267	0.18101
			1227.5	175.813	129.709	182.298	162.607	28.6741		1227.5	0.531	0	0	0.177	0.30657
			1229	174.057	130.619	179.285	161.32	26.7163		1229	0.529	0	-0.187	0.114	0.37136
			1230.6	171.883	130.076	185.255	162.405	28.7847		1230.6	0.176	0	0	0.05867	0.10161
			1232.1	173.588	133.333	179.587	162.169	25.1525		1232.1	0.354	0	0	0.118	0.20438
			1233.6	172.366	129.984	181.346	161.232	27.4315		1233.6	0.176	0.186	0	0.12067	0.10462
			1235.2	174.291	131.253	184.504	163.349	28.2614		1235.2	0.35	0.186	0	0.17867	0.17512
			1236.7	176.639	131.618	185.857	164.705	29.0222		1236.7	0.177	0.184	0.186	0.18233	0.00473
			1238.3	173.881	131.344	184.451	163.225	28.1113		1238.3	0.177	0.558	0	0.245	0.28515
			1239.8	175.115	132.342	186.118	164.525	28.4091		1239.8	0.353	0.185	0	0.17933	0.17657
			1241.3	173.82	134.061	185.138	164.34	26.8258		1241.3	0.53	0.186	0	0.23867	0.2689
			1242.9	172.635	130.981	186.072	163.229	28.7246		1242.9	0.176	0.186	0	0.12067	0.10462
			1244.4	176.354	133.333	187.734	165.807	28.6931		1244.4	0.176	0.186	0	0.12067	0.10462
			1245.9	173.469	131.797	184.842	163.369	27.9275		1245.9	0.352	0	0	0.11733	0.20323
			1247.5	174.645	132.52	184.545	163.903	27.6258		1247.5	0.176	0	0	0.05867	0.10161
			1249	179.063	131.705	182.891	164.553	28.5115		1249	0.177	0	0	0.059	0.10219
			1250.6	176.823	131.072	184.684	164.193	28.9517		1250.6	0.703	0.372	0	0.35833	0.3517
			1252.1	178.18	132.788	183.787	164.918	27.9666		1252.1	0.354	0.37	0	0.24133	0.20915
			1253.6	176.815	130.799	185.032	164.215	29.2296		1253.6	0.353	0	0	0.11767	0.2038
			1255.2	176.051	133.247	185.962	165.087	28.0157		1255.2	0.177	0	0	0.059	0.10219
			1256.7	175.998	132.252	183.985	164.078	27.8502		1256.7	0.352	0	0	0.11733	0.20323
			1258.3	177.062	134.065	183.554	164.894	26.895		1258.3	0.176	0	0	0.05867	0.10161
			1259.8	179.473	132.882	182.766	165.04	27.8986		1259.8	0.177	0.372	-0.186	0.121	0.28318
			1261.3	180.819	133.425	185.317	166.52	28.7495		1261.3	0.532	0	0	0.17733	0.30715
			1262.9	177.176	133.531	184.557	165.088	27.5772		1262.9	0	0	-0.186	-0.062	0.10739
			1264.4	178.822	132.889	184.798	165.503	28.4022		1264.4	0.353	0.186	0	0.17967	0.17659
			1265.9	179.046	135.492	186.349	166.962	27.4976		1265.9	0.177	0	0	0.059	0.10219
			1267.5	178.356	132.614	184.663	165.211	28.4054		1267.5	0.176	0	0.186	0.12067	0.10462
			1269	178.3	132.156	185.851	165.436	29.0673		1269	0.176	0	0	0.05867	0.10161
			1270.6	180.631	134.79	185.73	167.05	28.0543		1270.6	0.354	0.372	0	0.242	0.20977
			1272.1	178.87	138.611	187.425	168.302	26.0665		1272.1	0	0.186	0	0.062	0.10739
			1273.6	177.644	130.981	185.348	164.658	29.4181		1273.6	0.355	0	0	0.11833	0.20496
			1275.2	178.279	132.976	185	165.418	28.2961		1275.2	0.177	0	0	0.059	0.10219
			1276.7	177.706	136.235	187.477	167.139	27.2062		1276.7	0	0.185	0	0.06167	0.10681
			1278.3	180.588	135.241	188.786	168.205	28.8404		1278.3	0.177	0	0	0.059	0.10219
			1279.8	179.193	134.604	186.147	166.648	27.9679		1279.8	0.177	0	0	0.059	0.10219
			1281.3	179.538	136.605	185.782	167.308	26.7725		1281.3	0.176	0.371	0	0.18233	0.18558
			1282.9	179.548	133.057	188.298	166.968	29.6916		1282.9	0	0.186	0	0.062	0.10739
			1284.4	177.129	134.765	185.401	165.765	27.1635		1284.4	0.353	0	0	0.11767	0.2038
			1285.9	180.898	135.317	186.938	167.718	28.2218		1285.9	0	0.185	0	0.06167	0.10681
			1287.5	180.521	135.966	189.525	168.671	28.6786		1287.5	0.176	0.185	0	0.12033	0.10431
			1289	182.936	137.884	185.19	168.67	26.6853		1289	0.354	0.185	0	0.17967	0.17706
			1290.6	183.289	138.399	191.206	170.965	28.4792		1290.6	0.352	0.185	0	0.179	0.17608
			1292.1	182.583	136.903	190.175	169.887	28.8161		1292.1	0.706	0.185	0	0.297	0.36608
			1293.6	184.813	137.684	190.027	170.841	28.8332		1293.6	0.177	0	0	0.059	0.10219
			1295.2	178.3	133.798	187.091	166.396	28.5711		1295.2	0.176	0	0	0.05867	0.10161
			1296.7	182.813	136.408	189.902	169.708	29.0554		1296.7	0.354	0	0	0.118	0.20438
			1298.3	181.809	136.755	190.306	169.623	28.7801		1298.3	0.708	0.371	0	0.35967	0.35414
			1299.8	183.165	135.591	191.352	170.036	30.1098		1299.8	0.175	0.186	0	0.12033	0.10436
			1301.3	181.971	135.853	189.046	168.957	28.886		1301.3	0.177	0	0	0.059	0.10219
			1302.9	185.986	136.06	191.072	171.039	30.3995		1302.9	0.533	0	0	0.17767	0.30773
			1304.4	180.631	139.388	186.421	168.813	25.647		1304.4	0.352	0	0	0.11733	0.20323
			1305.9	182.137	136.943	191.289	170.123	29.0968		1305.9	0.177	0.37	0	0.18233	0.18506
			1307.5	185.883	139.93	193.727	173.18	29.0612		1307.5	0.529	0.186	-0.186	0.17633	0.3576
			1309	182.322	138.665	187.297	169.428	26.7574		1309	0	0	0	0	0
			1310.6	180.588	136.889	193.766	170.414	29.7721		1310.6	0.176	0.186	0	0.12067	0.10462
			1312.1	182.269	138.046	193.954	171.423	29.4899		1312.1	0	0.185	0	0.06167	0.10681
			1313.6	185.29	139.629	191.856	172.258	28.4479		1313.6	0	0	0	0	0
			1315.2	183.994	139.376	188.145	170.505	27.0383		1315.2	0.177	0	0	0.059	0.10219
			1316.7	183.518	140.447	188.252	170.739	26.3402		1316.7	0	0.185	0	0.06167	0.10681
			1318.3	184.668	137.607	190.617	170.964	29.0407		1318.3	0.354	0.371	0	0.24167	0.20946
			1319.8	184.511	141.196	191.421	172.376	27.2228		1319.8	0	0	0	0	0
			1321.3	185.626	138.739	191.469	171.945	28.905		1321.3	0.177	0	0	0.059	0.10219
			1322.9	182.191	137.856	193.187	171.078	29.2917		1322.9	0.353	0	0	0.11767	0.2038
			1324.4	182	138.504	195.4	171.968	29.7451		1324.4	0.707	0	0	0.23567	0.40819
			1325.9	185.663	140.583	192.394	172.88	28.1718		1325.9	0.177	0	0	0.059	0.10219
			1327.5	185.427	139.906	193.319	172.884	28.8311		1327.5	0.355	0	0	0.11833	0.20496
			1329	183.343	141.348	193.688	172.793	27.719		1329	0	0	0	0	0
			1330.6	187.846	139.93	194.047	173.941	29.6171		1330.6	0.355	0.185	0	0.18	0.17755
			1332.1	187.875	139.749	193.358	173.661	29.4961		1332.1	0.355	0.185	0	0.18	0.17755
			1333.6	185.957	137.029	192.874	171.953	30.4425		1333.6	0.356	0	0	0.11867	0.20554
			1335.2	186.083	139.653	195.029	173.588	29.7273		1335.2	0	0	0	0	0
			1336.7	187.346	139.207	195.933	174.162	30.5749		1336.7	0.354	0.186	0	0.18	0.17708
			1338.3	190.345	141.919	194.314	175.526	29.1721		1338.3	0.177	0.185	0	0.12067	0.10458
			1339.8	186.311	138.037	193.538	172.629	30.1744		1339.8	0.532	0	0	0.17733	0.30715
			1341.3	185.883	139.93	195.4	173.738	29.6625		1341.3	0.177	0.184	0	0.12033	0.10427
			1342.9	188.205	138.739	193.196	173.38	30.1036		1342.9	0.353	0.186	0	0.17967	0.17659
			1344.4	186.718	143.069	192.773	174.187	27.1182		1344.4	0.532	0.185	0	0.239	0.27008
			1346	185.105	141.972	197.817	174.965	29.2709		1346	0.176	0	0	0.05867	0.10161
			1347.5	192.238	141.405	193.29	175.644	29.6568		1347.5	0.353	0	0	0.11767	0.2038
			1349	187.17	142.167	194.936	174.758	28.4902		1349	0.177	0	0	0.059	0.10219
			1350.6	188.228	141.071	192.202	173.834	28.4428		1350.6	0.531	0	0	0.177	0.30657
			1352.1	188.991	141.626	195.662	175.426	29.4614		1352.1	0.176	0.185	0	0.12033	0.10431
			1353.6	188.178	143.872	196.158	176.069	28.1677		1353.6	0.354	0	0	0.118	0.20438
			1355.2	186.691	142.872	195.931	175.165	28.3453		1355.2	0.176	0	-0.186	-0.00333	0.18102
			1356.7	190.538	140.317	193.946	174.934	30.0273		1356.7	0.35	0.186	0	0.17867	0.17512
			1358.3	187.371	142.938	196.113	175.474	28.514		1358.3	0.176	0	0	0.05867	0.10161
			1359.8	191.322	143.053	195.796	176.724	29.2453		1359.8	0.354	0	0	0.118	0.20438
			1361.3	193.474	142.642	196.111	177.409	30.138		1361.3	0.177	0.37	0	0.18233	0.18506
			1362.9	187.043	143.119	196.924	175.695	28.6413		1362.9	0.177	0.186	0	0.121	0.10489
			1364.4	191.791	140.22	197.058	176.356	31.4056		1364.4	0.532	0	0	0.17733	0.30715
			1366	190.362	143.365	198.276	177.334	29.6832		1366	0.352	0	0	0.11733	0.20323
			1367.5	190.521	141.21	195.707	175.813	30.0788		1367.5	0.176	0	0	0.05867	0.10161
			1369	188.934	143.283	195.491	175.903	28.4391		1369	0.531	0	0	0.177	0.30657
			1370.6	190.41	142.807	194.14	175.786	28.6212		1370.6	0	0	0	0	0
			1372.1	188.106	142.363	198	176.156	29.681		1372.1	0.531	0.185	0	0.23867	0.26954
			1373.6	190.311	142.905	195.046	176.087	28.8341		1373.6	0	0.371	0	0.12367	0.2142
			1375.2	188.687	143.447	197.233	176.456	28.9039		1375.2	0.355	0.185	0	0.18	0.17755
			1376.7	190.762	143.628	199.258	177.883	29.968		1376.7	0	0.371	0	0.12367	0.2142
			1378.3	188.029	146.38	197.779	177.396	27.2995		1378.3	0	0	0	0	0
			1379.8	189.11	143.546	196.158	176.271	28.5592		1379.8	0.529	0	0	0.17633	0.30542
			1381.3	192.674	144.242	199.797	178.904	30.229		1381.3	0.177	0.185	0	0.12067	0.10458
			1382.9	192.015	143.317	197.194	177.509	29.7239		1382.9	0.526	0.372	0.186	0.36133	0.17025
			1384.4	192.179	140.208	194.848	175.745	30.8049		1384.4	0.352	0.186	0	0.17933	0.17609
			1386	189.834	143.447	199.848	177.71	30.0918		1386	0.351	0	0	0.117	0.20265
			1387.5	193.82	141.21	197.237	177.422	31.4073		1387.5	0.176	0	0	0.05867	0.10161
			1389	195.413	145.434	201.234	180.694	30.6742		1389	0.175	0	0	0.05833	0.10104
			1390.6	194.272	141.709	197.956	177.979	31.4647		1390.6	0.176	0	0	0.05867	0.10161
			1392.1	193.873	142.674	197.555	178.034	30.6779		1392.1	0.175	0	0	0.05833	0.10104
			1393.6	191.131	145.755	201.054	179.313	29.4828		1393.6	0.176	0	0	0.05867	0.10161
			1395.2	191.804	145.115	199.882	178.934	29.565		1395.2	0.354	0.371	0	0.24167	0.20946
			1396.7	196.212	145.354	199.873	180.48	30.4747		1396.7	0.177	0	0	0.059	0.10219
			1398.3	193.835	143.628	197.456	178.306	30.0868		1398.3	0.35	0.186	0	0.17867	0.17512
			1399.8	191.131	144.088	200.863	178.694	30.3621		1399.8	0.174	0	0	0.058	0.10046
			1401.3	196.168	144.431	201.192	180.597	31.4213		1401.3	0.529	0.185	0	0.238	0.26845
			1402.9	193.26	145.393	198.948	179.2	29.4158		1402.9	0.354	0.185	0	0.17967	0.17706
			1404.4	192.191	145.857	202.909	180.319	30.3223		1404.4	0	0.185	0	0.06167	0.10681
			1406	195.635	149.044	202.132	182.27	28.9576		1406	0.353	0	0	0.11767	0.2038
			1407.5	195.503	144.649	202.508	180.887	31.5776		1407.5	0.177	0.185	0	0.12067	0.10458
			1409	193.835	149.304	200.653	181.264	27.8873		1409	0.351	0	0	0.117	0.20265
			1410.6	196.21	145.352	199.634	180.399	30.3996		1410.6	0	0	0	0	0
			1412.1	194.102	147.681	201.676	181.153	29.2339		1412.1	0.525	0.185	0	0.23667	0.26629
			1413.6	194.584	148.121	201.676	181.46	29.0896		1413.6	0.352	0	0	0.11733	0.20323
			1415.2	194.664	145.876	203.708	181.416	31.109		1415.2	0.528	0.186	0	0.238	0.26781
			1416.7	194.493	146.786	202.5	181.26	30.1223		1416.7	0	0	0	0	0
			1418.3	196.123	145.054	199.445	180.207	30.489		1418.3	0.351	0.186	0	0.179	0.1756
			1419.8	195.149	150.469	199.814	181.811	27.2427		1419.8	0.528	0	0	0.176	0.30484
			1421.3	194.499	148.356	202.174	181.676	29.1103		1421.3	0.176	0.185	-0.186	0.05833	0.21165
			1422.9	195.548	150.389	202.189	182.709	28.1859		1422.9	0.527	0.185	0	0.23733	0.26737
			1424.4	195.413	147.149	203.589	182.05	30.5006		1424.4	0	0	0	0	0
			1426	194.619	146.216	201.317	180.717	30.0661		1426	0	0	0	0	0
			1427.5	193.353	149.512	204.149	182.338	28.9361		1427.5	0.528	0.185	0	0.23767	0.26791
			1429	195.239	147.648	205.906	182.931	31.018		1429	0	0.185	0	0.06167	0.10681
			1430.6	198.503	148.56	203.709	183.591	30.4489		1430.6	0.702	0.186	0	0.296	0.3637
			1432.1	198.283	146.699	200.718	181.9	30.5093		1432.1	0	0	0	0	0
			1433.6	196.122	146.375	201.414	181.304	30.3646		1433.6	0.353	0.371	0	0.24133	0.20919
			1435.2	199.081	149.356	200.653	183.03	29.1731		1435.2	0.175	0.185	0	0.12	0.10404
			1436.7	195.862	148.818	203.387	182.689	29.5735		1436.7	0.352	0	0	0.11733	0.20323
			1438.3	200.67	148.74	203.048	184.153	30.6913		1438.3	0.352	0.186	0	0.17933	0.17609
			1439.8	199.787	151.007	205.931	185.575	30.094		1439.8	0	0	0	0	0
			1441.3	199.179	149.667	200.388	183.078	28.9411		1441.3	0	0	0	0	0
			1442.9	200.629	150.723	204.13	185.161	29.8752		1442.9	0.529	0	0	0.17633	0.30542
			1444.4	198.989	149.384	204.01	184.128	30.1934		1444.4	0.353	0	0	0.11767	0.2038
			1446	197.272	149.027	204.526	183.608	30.1671		1446	0.352	0	0	0.11733	0.20323
			1447.5	200.256	147.885	206.021	184.721	32.0306		1447.5	0	0.558	0	0.186	0.32216
			1449	201.2	148.113	204.984	184.766	31.7985		1449	0.354	0	0	0.118	0.20438
			1450.6	200.089	152.061	205.687	185.946	29.4782		1450.6	0.352	0	0	0.11733	0.20323
			1452.1	199.468	151.452	206.7	185.873	30.0283		1452.1	0.177	0.185	0	0.12067	0.10458
			1453.6	199.762	150.624	206.33	185.572	30.4435		1453.6	0	0.372	0	0.124	0.21477
			1455.2	201.649	151.786	201.979	185.138	28.8842		1455.2	0.176	0.186	0	0.12067	0.10462
			1456.7	201.459	150.466	208.093	186.673	31.5309		1456.7	0.353	0	0	0.11767	0.2038
			1458.3	199.812	148.764	208.093	185.556	32.131		1458.3	0.354	0	0	0.118	0.20438
			1459.8	201.852	147.885	204.975	184.904	32.0974		1459.8	0.176	0	0	0.05867	0.10161
			1461.3	198.24	151.537	209.534	186.437	30.7473		1461.3	0.355	0.556	0	0.30367	0.28153
			1462.9	201.676	150.822	207.276	186.591	31.1034		1462.9	0	0	0	0	0
			1464.4	200.577	150.832	207.642	186.35	30.962		1464.4	0.176	0.185	0	0.12033	0.10431
			1466	199.172	149.59	205.507	184.756	30.6192		1466	0.177	0	0	0.059	0.10219
			1467.5	202.285	152.736	207.155	187.392	30.1116		1467.5	0.176	0	0	0.05867	0.10161
			1469	204.066	149.331	208.417	187.271	32.9292		1469	0.35	0	0	0.11667	0.20207
			1470.6	203.635	151.71	205.211	186.852	30.4441		1470.6	0.529	0	0	0.17633	0.30542
			1472.1	201.053	152.872	210.941	188.289	31.0676		1472.1	0.352	-0.37	0	-0.006	0.36104
			1473.6	203.909	152.812	207.041	187.921	30.4453		1473.6	0.352	0	0	0.11733	0.20323
			1475.2	201.826	151.653	203.909	185.796	29.587		1475.2	0.354	0	0	0.118	0.20438
			1476.7	204.38	151.236	206.33	187.315	31.2608		1476.7	0.175	0.185	0	0.12	0.10404
			1478.3	200.339	151.444	203.75	185.178	29.264		1478.3	0.352	0.187	0	0.17967	0.17611
			1479.8	205.378	150.288	205.28	186.982	31.778		1479.8	0.176	0	0	0.05867	0.10161
			1481.3	203.594	151.473	208.926	187.998	31.7434		1481.3	0.349	0	0.186	0.17833	0.17463
			1482.9	201.431	154.82	210.932	189.061	30.0317		1482.9	0.353	0.186	-0.185	0.118	0.27537
			1484.4	201.866	152.634	206.188	186.896	29.7504		1484.4	0.176	0	-0.187	-0.00367	0.18153
			1486	201.635	152.539	206.303	186.826	29.7847		1486	0.353	0	0	0.11767	0.2038
			1487.5	201.159	152.312	208.062	187.178	30.3912		1487.5	0.351	0	0	0.117	0.20265
			1489	206.21	154.287	207.777	189.425	30.4402		1489	0	0.371	0	0.12367	0.2142
			1490.6	201.472	153.949	211.121	188.847	30.6055		1490.6	0.175	0	0	0.05833	0.10104
			1492.1	201.907	154.329	208.637	188.291	29.6038		1492.1	0.176	0	0	0.05867	0.10161
			1493.6	204.535	154.032	210.468	189.678	31.0128		1493.6	0.353	0.186	0	0.17967	0.17659
			1495.2	200.047	153.007	209.823	187.626	30.3765		1495.2	0.175	0	0	0.05833	0.10104
			1496.7	202.637	151.71	208.67	187.672	31.29		1496.7	0	0	0	0	0
			1498.3	202.95	153.278	209.858	188.695	30.8662		1498.3	0.176	0	0	0.05867	0.10161
			1499.8	203.928	152.962	207.485	188.125	30.5039		1499.8	0.176	0.185	0	0.12033	0.10431
			1501.3	207.309	151.452	210.616	189.792	33.2448		1501.3	0.176	0.185	0	0.12033	0.10431
			1502.9	204.794	155.557	213.138	191.163	31.1166		1502.9	0.353	0.185	0	0.17933	0.17657
			1504.4	205.856	156.781	209.499	190.712	29.4415		1504.4	0.177	0.371	0	0.18267	0.18556
			1506	202.341	156.059	210.181	189.527	29.248		1506	0.353	0	0	0.11767	0.2038
			1507.5	205.693	156.197	209.101	190.33	29.6094		1507.5	0.353	0	0	0.11767	0.2038
			1509	204.833	153.172	210.547	189.517	31.6054		1509	0.177	0	0	0.059	0.10219
			1510.6	205.578	154.764	210.22	190.187	30.7652		1510.6	0.352	0	0	0.11733	0.20323
			1512.1	206.146	156.708	209.966	190.94	29.7072		1512.1	0.175	0.186	0	0.12033	0.10436
			1513.6	203.28	155.377	211.931	190.196	30.4628		1513.6	0.706	0	0	0.23533	0.40761
			1515.2	205.755	156.455	209.859	190.69	29.719		1515.2	0.177	0	0	0.059	0.10219
			1516.7	205.287	153.384	210.218	189.63	31.4864		1516.7	0.176	0.371	0	0.18233	0.18558
			1518.3	207.736	154.796	214.872	192.468	32.8194		1518.3	0.175	0	0	0.05833	0.10104
			1519.8	205.179	158.547	210.792	191.506	28.681		1519.8	0.529	0.185	0	0.238	0.26845
			1521.3	208.266	156.124	213.618	192.669	31.7621		1521.3	0.351	0	0	0.117	0.20265
			1522.9	205.982	155.271	212.022	191.092	31.1683		1522.9	0.176	0	0	0.05867	0.10161
			1524.4	210.531	157.286	215.184	194.334	32.1685		1524.4	0.176	0	0	0.05867	0.10161
			1526	206.816	152.329	210.577	189.907	32.5981		1526	0.352	0	0	0.11733	0.20323
			1527.5	206.008	156.745	212.612	191.788	30.5275		1527.5	0.351	0.37	0	0.24033	0.20835
			1529	207.53	155.231	211.261	191.341	31.3275		1529	0.177	0.185	0	0.12067	0.10458
			1530.6	208.515	157.141	212.699	192.785	30.9394		1530.6	0.351	0	0.186	0.179	0.1756
			1532.1	209.609	156.344	215.84	193.931	32.7		1532.1	0.175	0.369	0	0.18133	0.18458
			1533.6	205.34	157.322	212.485	191.716	29.9993		1533.6	0.352	0	0	0.11733	0.20323
			1535.2	206.361	158.694	216.772	193.942	30.9666		1535.2	0.175	0.372	0	0.18233	0.18611
			1536.7	210.281	157.9	213.104	193.762	31.0892		1536.7	0.352	0	0	0.11733	0.20323
			1538.3	211.976	156.347	215.069	194.464	33.0465		1538.3	0	0	0	0	0
			1539.8	210.739	160.059	213.745	194.848	30.1653		1539.8	0.352	0.185	0	0.179	0.17608
			1541.3	207.596	157.033	212.186	192.272	30.6038		1541.3	0.176	0	0	0.05867	0.10161
			1542.9	209.891	159.314	213.929	194.378	30.4334		1542.9	0.354	0.185	0	0.17967	0.17706
			1544.4	206.5	158.19	216.804	193.831	31.2933		1544.4	0	0.185	0	0.06167	0.10681
			1546	208.832	159.455	217.313	195.2	31.2452		1546	0.712	0.372	0	0.36133	0.35612
			1547.5	208.763	156.818	217.348	194.31	32.7512		1547.5	0.529	0.37	0	0.29967	0.27142
			1549	207.633	159.636	216.264	194.511	30.5094		1549	0.176	0.185	0	0.12033	0.10431
			1550.6	209.679	157.83	215.037	194.182	31.5955		1550.6	0.352	0	0	0.11733	0.20323
			1552.1	209.222	157.104	212.879	193.068	31.1996		1552.1	0.352	0.185	0	0.179	0.17608
			1553.6	212.582	160.93	216.772	196.761	31.1015		1553.6	0.175	0.185	0	0.12	0.10404
			1555.2	210.103	162.417	212.529	195.016	28.2579		1555.2	0.176	0.185	0	0.12033	0.10431
			1556.7	212.672	161.57	214.694	196.312	30.1044		1556.7	0.706	0.37	0	0.35867	0.35314
			1558.3	213.775	160.038	212.408	195.407	30.6381		1558.3	0.353	0	0	0.11767	0.2038
			1559.8	213.455	158.689	213.205	195.116	31.5472		1559.8	0	0	0	0	0
			1561.3	215.011	161.501	214.824	197.112	30.8402		1561.3	0.176	0.185	0	0.12033	0.10431
			1562.9	210.138	158.594	218.029	195.587	32.2789		1562.9	0	0	0	0	0
			1564.4	212.111	158.081	215.84	195.344	32.3245		1564.4	0.176	0	0	0.05867	0.10161
			1566	213.789	160.459	213.778	196.009	30.7869		1566	0	0.185	0	0.06167	0.10681
			1567.5	214.401	159.094	214.006	195.834	31.8181		1567.5	0.175	0	0	0.05833	0.10104
			1569	216.37	159.275	214.349	196.665	32.3962		1569	0	0.185	0	0.06167	0.10681
			1570.6	213.826	162.374	213.339	196.513	29.5662		1570.6	0.352	0	0	0.11733	0.20323
			1572.1	214.657	161.347	218.152	198.052	31.8355		1572.1	0.177	0	0.186	0.121	0.10489
			1573.7	208.868	158.875	216.53	194.758	31.3106		1573.7	0.705	0	0	0.235	0.40703
			1575.2	213.269	162.485	214.497	196.75	29.681		1575.2	0.177	0.372	0	0.183	0.18607
			1576.7	209.75	162.348	220.129	197.409	30.804		1576.7	0	0	0	0	0
			1578.3	213.644	157.503	220.97	197.372	34.7216		1578.3	0.353	0.186	0	0.17967	0.17659
			1579.8	212.726	160.844	220.394	197.988	32.3953		1579.8	0.704	0	0	0.23467	0.40645
			1581.3	211.629	159.268	217.972	196.29	32.2182		1581.3	0.353	0	0	0.11767	0.2038
			1582.9	209.75	161.486	213.385	194.874	28.9716		1582.9	0	0.185	0	0.06167	0.10681
			1584.4	211.806	162.753	217.4	197.32	30.066		1584.4	0.352	0.185	0	0.179	0.17608
			1586	215.106	163.365	219.839	199.437	31.3285		1586	0	0.37	0	0.12333	0.21362
			1587.5	216.837	165.934	220.96	201.244	30.6485		1587.5	0.352	0	0	0.11733	0.20323
			1589.1	212.515	163.091	215.428	197.011	29.412		1589.1	0.353	0.371	0	0.24133	0.20919
			1590.6	213.546	160.943	216.031	196.84	31.1125		1590.6	0.176	0.185	0	0.12033	0.10431
			1592.1	215.024	162.305	218.063	198.464	31.3515		1592.1	0.526	0	0	0.17533	0.30369
			1593.7	219.186	163.228	217.764	200.059	31.9048		1593.7	0.53	0	0	0.17667	0.306
			1595.2	213.311	161.152	219.862	198.108	32.1723		1595.2	0.351	0.185	0	0.17867	0.17559
			1596.7	217.892	161.64	215.967	198.5	31.9359		1596.7	0.176	0.185	0	0.12033	0.10431
			1598.3	217.007	163.681	214.006	198.231	29.9591		1598.3	0	0.185	0	0.06167	0.10681
			1599.8	214.255	164.02	218.213	198.829	30.2107		1599.8	0.352	0	0	0.11733	0.20323
			1601.4	215.904	164.429	221.122	200.485	31.3342		1601.4	0	0.185	0	0.06167	0.10681
			1602.9	217.245	164.202	219.473	200.307	31.2874		1602.9	0.176	0.185	0	0.12033	0.10431
			1604.4	216.83	165.02	216.89	199.58	29.9298		1604.4	0.175	0.369	0	0.18133	0.18458
			1606	215.591	163.546	222.479	200.539	32.2212		1606	0.354	0	0	0.118	0.20438
			1607.5	213.422	163.567	220.582	199.19	31.0577		1607.5	0.352	0	0	0.11733	0.20323
			1609.1	216.946	161.555	219.29	199.264	32.6777		1609.1	0.351	0	0	0.117	0.20265
			1610.6	216.623	162.89	221.441	200.318	32.503		1610.6	0.176	0.371	0	0.18233	0.18558
			1612.1	214.738	162.46	221.494	199.564	32.3101		1612.1	0.176	0	0	0.05867	0.10161
			1613.7	220.108	165.174	216.897	200.726	30.8311		1613.7	0.526	0	0	0.17533	0.30369
			1615.2	216.745	166.506	223.307	202.186	31.0735		1615.2	0.176	0	0	0.05867	0.10161
			1616.8	215.155	163.635	220.875	199.888	31.5263		1616.8	0.53	0.369	0	0.29967	0.27172
			1618.3	217.452	162.797	221.093	200.447	32.6569		1618.3	0	0.185	0	0.06167	0.10681
			1619.8	219.362	160.551	221.245	200.386	34.511		1619.8	0.353	0.185	0	0.17933	0.17657
			1621.4	218.659	168.69	222.131	203.16	29.9023		1621.4	0.526	0	0	0.17533	0.30369
			1622.9	219.366	164.542	221.676	201.861	32.3401		1622.9	0.352	0	0	0.11733	0.20323
			1624.5	215.654	162.983	219.022	199.22	31.427		1624.5	0.176	0	0	0.05867	0.10161
			1626	215.174	162.934	222.021	200.043	32.3192		1626	0	0	0	0	0
			1627.5	218.453	162.685	221.676	200.938	33.1672		1627.5	0	0	0	0	0
			1629.1	214.834	163.456	225.615	201.302	33.2156		1629.1	0.353	0	0	0.11767	0.2038
			1630.6	217.512	165.335	222.786	201.878	31.7566		1630.6	0	0	0	0	0
			1632.1	218.246	165.849	220.316	201.47	30.8663		1632.1	0.175	0	0	0.05833	0.10104
			1633.7	220.874	166.687	220.071	202.544	31.0557		1633.7	0.351	0.185	0	0.17867	0.17559
			1635.2	219.102	167.395	220.071	202.189	30.1367		1635.2	0	0	0	0	0
			1636.8	219.013	168.985	220.733	202.91	29.3928		1636.8	0	0	0	0	0
			1638.3	218.276	165.964	222.822	202.354	31.5965		1638.3	0	0	0	0	0
			1639.8	218.04	167.26	224.874	203.391	31.4767		1639.8	0.175	0.185	0	0.12	0.10404
			1641.4	219.131	166.127	222.507	202.588	31.6215		1641.4	0.176	0	0	0.05867	0.10161
			1642.9	219.748	166.621	219.793	202.054	30.6859		1642.9	0.176	0	0	0.05867	0.10161
			1644.5	218.807	165.402	220.97	201.726	31.4764		1644.5	0.35	0.371	0	0.24033	0.2084
			1646	216.507	167.606	221.841	201.985	29.892		1646	0.176	0.185	0.186	0.18233	0.00551
			1647.5	222.113	163.524	224.617	203.418	34.5719		1647.5	0	0	0	0	0
			1649.1	218.983	166.916	224.386	203.428	31.7358		1649.1	0.703	0	0	0.23433	0.40588
			1650.6	219.811	169.516	223.108	204.145	30.0349		1650.6	0.528	0	0	0.176	0.30484
			1652.2	219.25	166.325	222.064	202.546	31.4001		1652.2	0.176	0.185	0	0.12033	0.10431
			1653.7	220.967	163.862	226.511	203.78	34.681		1653.7	0.353	0	0	0.11767	0.2038
			1655.2	221.078	168.624	222.625	204.109	30.7406		1655.2	0.351	0.371	0	0.24067	0.20866
			1656.8	220.102	169.113	225.515	204.91	31.119		1656.8	0.176	0	0	0.05867	0.10161
			1658.3	223.53	169.357	224.36	205.749	31.5191		1658.3	0	0	0	0	0
			1659.8	221.472	169.516	224.797	205.262	31.0013		1659.8	0.353	0	0	0.11767	0.2038
			1661.4	221.759	169.58	226.69	206.01	31.6452		1661.4	0.176	0	0	0.05867	0.10161
			1662.9	219.988	166.967	224.874	203.943	32.1152		1662.9	0.353	0	0	0.11767	0.2038
			1664.5	221.609	167.924	228.545	206.026	33.179		1664.5	0.353	0.369	0	0.24067	0.20858
			1666	221.841	170.185	224.541	205.522	30.6328		1666	0.177	0.372	0	0.183	0.18607
			1667.6	222.005	168.74	224.464	205.07	31.4864		1667.6	0	0	0	0	0
			1669.1	222.901	169.154	224.258	205.438	31.4299		1669.1	0.175	0	0	0.05833	0.10104
			1670.6	223.176	170.955	221.257	205.129	29.6114		1670.6	0.529	0	0	0.17633	0.30542
			1672.2	223.025	168.314	222.993	204.777	31.5782		1672.2	0.176	0	0	0.05867	0.10161
			1673.7	218.305	169.154	225.26	204.24	30.5834		1673.7	0.527	0.185	0	0.23733	0.26737
			1675.3	224.821	171.992	226.233	207.682	30.9165		1675.3	0.527	0	0	0.17567	0.30426
			1676.8	223.556	168.249	227.982	206.596	33.2828		1676.8	0.708	0	0	0.236	0.40876
			1678.3	223.202	172.338	226.036	207.192	30.2177		1678.3	0.176	0.37	0	0.182	0.18507
			1679.9	224.466	171.849	224.154	206.823	30.2888		1679.9	0.176	0	0	0.05867	0.10161
			1681.4	224.492	173.618	223.047	207.052	28.964		1681.4	0.176	0	0	0.05867	0.10161
			1683	223.53	167.772	226.159	205.82	32.977		1683	0.529	0.185	0	0.238	0.26845
			1684.5	224.542	167.692	224.797	205.677	32.8962		1684.5	0.176	0.371	0	0.18233	0.18558
			1686	223.123	169.867	225.029	206.006	31.3121		1686	0	0	0	0	0
			1687.6	224.821	168.054	224.951	205.942	32.812		1687.6	0.352	0	0	0.11733	0.20323
			1689.1	223.025	171.45	227.322	207.266	31.0916		1689.1	0.53	0	0	0.17667	0.306
			1690.7	224.087	167.555	226.952	206.198	33.4965		1690.7	0.176	0	0	0.05867	0.10161
			1692.2	226.637	171.618	229.556	209.27	32.6405		1692.2	0.352	0.372	0	0.24133	0.20924
			1693.7	220.995	170.293	228.591	206.626	31.694		1693.7	0	0.556	0	0.18533	0.32101
			1695.3	222.538	169.569	227.943	206.683	32.2554		1695.3	0	0.185	0	0.06167	0.10681
			1696.8	225.681	168.961	225.72	206.787	32.7586		1696.8	0.353	0.186	0	0.17967	0.17659
			1698.4	225.401	171.986	225.899	207.762	30.9839		1698.4	0.352	0.186	0	0.17933	0.17609
			1699.9	223.131	169.527	222.75	205.136	30.8389		1699.9	0.176	0.186	0	0.12067	0.10462
			1701.4	227.391	171.637	228.238	209.089	32.4369		1701.4	0	0.185	0	0.06167	0.10681
			1703	224.29	174.4	224.566	207.752	28.884		1703	0.352	0.369	0	0.24033	0.20831
			1704.5	227.191	173.557	228.747	209.832	31.4244		1704.5	0	0	0	0	0
			1706.1	226.132	173.62	229.353	209.702	31.2891		1706.1	0	0.185	0	0.06167	0.10681
			1707.6	224.164	170.673	226.486	207.108	31.5747		1707.6	0.176	0.186	0	0.12067	0.10462
			1709.1	228.409	175.004	227.849	210.421	30.673		1709.1	0.176	0	0	0.05867	0.10161
			1710.7	227.637	173.611	228.145	209.798	31.3396		1710.7	0.176	0.186	0	0.12067	0.10462
			1712.2	226.229	174.762	226.962	209.318	29.9283		1712.2	0	0.185	0	0.06167	0.10681
			1713.8	226.004	174.762	227.167	209.311	29.926		1713.8	0.176	0	0	0.05867	0.10161
			1715.3	223.66	174.823	231.766	210.083	30.8039		1715.3	0.176	0.185	0	0.12033	0.10431
			1716.8	227.144	173.312	228.747	209.734	31.5528		1716.8	0	0	0	0	0
			1718.4	229.244	173.496	228.97	210.57	32.1073		1718.4	0.35	0	0	0.11667	0.20207
			1719.9	225.073	174.28	228.767	209.373	30.4478		1719.9	0.353	0	0	0.11767	0.2038
			1721.5	228.005	171.868	226.845	208.906	32.0811		1721.5	0.353	0.371	0	0.24133	0.20919
			1723	227.144	175.184	227.191	209.84	30.0127		1723	0.176	0.186	0	0.12067	0.10462
			1724.5	227.651	173.373	230.657	210.56	32.2402		1724.5	0.354	0	0	0.118	0.20438
			1726.1	230.75	175.063	230.179	211.997	31.9873		1726.1	0	0.185	0	0.06167	0.10681
			1727.6	225.098	176.439	228.185	209.907	29.0255		1727.6	0.706	0	0	0.23533	0.40761
			1729.1	230.919	173.616	231.993	212.176	33.3983		1729.1	0	0.185	0	0.06167	0.10681
			1730.7	227.144	175.848	229.376	210.789	30.2807		1730.7	0.354	0	0	0.118	0.20438
			1732.2	227.889	173.141	230.902	210.644	32.5135		1732.2	0.176	-0.185	0	-0.003	0.18052
			1733.8	225.324	176.201	226.782	209.436	28.7913		1733.8	0.351	0	0	0.117	0.20265
			1735.3	225.73	173.501	231.716	210.316	32.0226		1735.3	0.352	0	0	0.11733	0.20323
			1736.8	229.885	177.231	230.889	212.668	30.6937		1736.8	0	0.186	0	0.062	0.10739
			1738.4	226.493	176.512	230.183	211.063	29.9786		1738.4	0.351	0.186	0	0.179	0.1756
			1739.9	225.858	178.496	231.124	211.826	28.9845		1739.9	0	0	0	0	0
			1741.5	227.966	171.998	232	210.655	33.5384		1741.5	0.354	0	0	0.118	0.20438
			1743	226.083	176.085	232.097	211.422	30.7498		1743	0.176	0	0	0.05867	0.10161
			1744.5	229.42	175.362	228.545	211.109	30.9609		1744.5	0.352	0	0	0.11733	0.20323
			1746.1	227.781	174.883	229.017	210.56	30.9037		1746.1	0	0.185	0	0.06167	0.10681
			1747.6	230.53	172.78	228.927	210.746	32.889		1747.6	0	0	0	0	0
			1749.2	229.088	176.39	233.195	212.891	31.6774		1749.2	0	0	0	0	0
			1750.7	228.336	179.485	232.318	213.38	29.4211		1750.7	0.353	0	0.186	0.17967	0.17659
			1752.2	233.823	175.124	231.271	213.406	33.1777		1752.2	0.352	0	0	0.11733	0.20323
			1753.8	229.486	180.845	232.659	214.33	29.0422		1753.8	0.176	0	0	0.05867	0.10161
			1755.3	230.106	178.488	231.282	213.292	30.1469		1755.3	0	0	0.187	0.06233	0.10796
			1756.8	229.376	176.63	229.778	211.928	30.5696		1756.8	0.176	0.185	0	0.12033	0.10431
			1758.4	233.469	178.972	230.816	214.419	30.7266		1758.4	0	0.371	0	0.12367	0.2142
			1759.9	234.726	176.924	233.216	214.955	32.9447		1759.9	0	0	0	0	0
			1761.5	230.814	174.702	231.461	212.326	32.5847		1761.5	0.176	0.185	0	0.12033	0.10431
			1763	236.958	176.505	233.993	215.819	34.0789		1763	0.176	0.372	0	0.18267	0.18609
			1764.6	229.509	176.39	231.419	212.439	31.2342		1764.6	0.177	0	0	0.059	0.10219
			1766.1	232.604	177.476	231.124	213.735	31.4096		1766.1	0.35	0	0	0.11667	0.20207
			1767.6	229.907	177.168	232.778	213.284	31.3106		1767.6	0.352	0	0	0.11733	0.20323
			1769.2	229.486	177.412	232.2	213.033	30.8782		1769.2	0	0	0	0	0
			1770.7	231.76	177.645	234.549	214.651	32.0787		1770.7	0.176	0.185	-0.185	0.05867	0.21107
			1772.2	235.753	179.029	234.389	216.39	32.3631		1772.2	0.176	0	0.186	0.12067	0.10462
			1773.8	233.232	176.815	232.035	214.027	32.2324		1773.8	0.175	0.185	0	0.12	0.10404
			1775.3	233.411	178.554	235.731	215.899	32.3622		1775.3	0.176	0	0	0.05867	0.10161
			1776.9	236.426	177.709	231.494	215.21	32.57		1776.9	0	0	0	0	0
			1778.4	232.31	177.598	233.097	214.335	31.8176		1778.4	0.175	0	0	0.05833	0.10104
			1779.9	231.896	176.879	231.695	213.49	31.7062		1779.9	0	0	0	0	0
			1781.5	231.084	180.995	234.597	215.559	29.9845		1781.5	0.176	0.37	0	0.182	0.18507
			1783	234.763	177.825	235.713	216.1	33.1508		1783	0.35	0	0.186	0.17867	0.17512
			1784.6	234.327	177.598	234.796	215.574	32.8887		1784.6	0	0.185	0	0.06167	0.10681
			1786.1	234.995	178.019	235.155	216.056	32.9414		1786.1	0.176	0	0	0.05867	0.10161
			1787.6	234.391	175.724	234.635	214.917	33.9421		1787.6	0.177	0.371	0	0.18267	0.18556
			1789.2	232.703	177.183	235.821	215.236	32.9914		1789.2	0	0.185	0	0.06167	0.10681
			1790.7	233.153	180.563	233.774	215.83	30.5437		1790.7	0.175	0	0	0.05833	0.10104
			1792.3	235.646	182.29	235.317	217.751	30.7106		1792.3	0.176	0.185	0	0.12033	0.10431
			1793.8	237.975	183.464	236.397	219.279	31.0264		1793.8	0.354	0.186	0	0.18	0.17708
			1795.3	236.106	178.207	229.645	214.653	31.7278		1795.3	0.176	0	0	0.05867	0.10161
			1796.9	232.82	180.507	234.559	215.962	30.7172		1796.9	0	0	0	0	0
			1798.4	232.447	178.8	238.558	216.602	32.8795		1798.4	0	0	0	0	0
			1799.9	232.566	181.163	237.871	217.2	31.3215		1799.9	0	0.186	0	0.062	0.10739
			1801.5	235.788	178.817	232.877	215.827	32.0849		1801.5	0	0	0	0	0
			1803	235.752	179.38	232.399	215.844	31.6229		1803	0	0	0	0	0
			1804.6	233.943	181.595	234.844	216.794	30.4866		1804.6	0.176	0.185	0	0.12033	0.10431
			1806.1	238.489	180.235	235.643	218.122	32.8422		1806.1	0.351	0	-0.186	0.055	0.27269
			1807.6	231.896	180.37	233.954	215.407	30.3601		1807.6	0	0	0	0	0
			1809.2	235.982	180.901	238.117	218.333	32.4349		1809.2	0	0	0	0	0
			1810.7	234.101	179.885	237.152	217.046	32.2185		1810.7	0.701	0.186	0	0.29567	0.36314
			1812.3	237.186	181.456	235.192	217.945	31.6158		1812.3	0.175	0	-0.186	-0.00367	0.18053
			1813.8	233.885	181.47	238.574	217.976	31.7022		1813.8	0	0	0	0	0
			1815.3	237.446	182.321	239.427	219.731	32.4134		1815.3	0.526	0.185	0	0.237	0.26683
			1816.9	238.826	181.025	235.857	218.569	32.5482		1816.9	0	0	0	0	0
			1818.4	236.405	185.647	236.827	219.626	29.4277		1818.4	0.175	0	0	0.05833	0.10104
			1820	236.336	183.013	233.677	217.675	30.0479		1820	0.352	0.186	0	0.17933	0.17609
			1821.5	234.316	180.02	235.482	216.606	31.6898		1821.5	0.176	0	0	0.05867	0.10161
			1823.1	238.328	181.623	237.349	219.1	32.4597		1823.1	0.175	0.185	0	0.12	0.10404
			1824.6	236.633	179.853	240.283	218.923	33.8848		1824.6	0.176	0	0	0.05867	0.10161
			1826.1	236.78	180.02	236.989	217.93	32.8309		1826.1	0	0	0	0	0
			1827.7	238.826	183.698	233.435	218.653	30.3917		1827.7	0	0	0	0	0
			1829.2	236.088	179.095	237.854	217.679	33.4264		1829.2	0	0	0	0	0
			1830.8	238.103	182.937	238.034	219.691	31.8302		1830.8	0.176	0	0	0.05867	0.10161
			1832.3	239.548	184.498	236.635	220.227	30.9765		1832.3	0.527	0.184	0	0.237	0.26747
			1833.8	234.976	184.209	238.509	219.231	30.3816		1833.8	0.175	0.371	-0.186	0.12	0.28254
			1835.4	236.283	182.903	236.288	218.491	30.8204		1835.4	0	0	-0.186	-0.062	0.10739
			1836.9	238.312	182.739	238.133	219.728	32.0335		1836.9	0.352	0.185	0	0.179	0.17608
			1838.5	240.092	181.803	235.839	219.245	32.4951		1838.5	0.701	0	0	0.23367	0.40472
			1840	237.253	182.975	238.834	219.687	31.8036		1840	0.353	0	0	0.11767	0.2038
			1841.5	239.426	184.957	239.246	221.21	31.3959		1841.5	0.175	0	0	0.05833	0.10104
			1843.1	235.911	185.308	236.74	219.32	29.4579		1843.1	0.352	0.185	0	0.179	0.17608
			1844.6	241.243	184.766	235.821	220.61	31.16		1844.6	0	0.557	0	0.18567	0.32158
			1846.2	239.264	181.068	237.624	219.319	33.1362		1846.2	0.176	0	0	0.05867	0.10161
			1847.7	239.679	182.777	239.536	220.664	32.8112		1847.7	0.176	0	0	0.05867	0.10161
			1849.2	237.634	184.937	236.868	219.813	30.2059		1849.2	0.176	0.185	0	0.12033	0.10431
			1850.8	238.296	184.914	238.181	220.464	30.787		1850.8	0.527	0	0	0.17567	0.30426
			1852.3	238.681	188.765	241.179	222.875	29.5665		1852.3	0.353	0	0	0.11767	0.2038
			1853.9	239.402	184.692	240.163	221.419	31.8088		1853.9	0.528	0	0	0.176	0.30484
			1855.4	241.285	182.431	239.998	221.238	33.614		1855.4	0.706	0	0	0.23533	0.40761
			1856.9	239.901	183.464	239.161	220.842	32.3724		1856.9	0.177	0.185	0	0.12067	0.10458
			1858.5	239.856	185.458	236.81	220.708	30.5654		1858.5	0	0	0	0	0
			1860	238.264	184.798	240.373	221.145	31.4951		1860	0.35	0.185	0	0.17833	0.1751
			1861.6	242.128	186.002	240.418	222.849	31.9222		1861.6	0.175	0.185	0	0.12	0.10404
			1863.1	238.038	186.653	235.75	220.147	29.0292		1863.1	0.176	0.185	0	0.12033	0.10431
			1864.6	240.063	185.745	236.091	220.633	30.2791		1864.6	0.352	0	0	0.11733	0.20323
			1866.2	237.91	186.623	241.244	221.926	30.6184		1866.2	0.176	0.924	0	0.36667	0.49062
			1867.7	241.271	181.54	240.942	221.251	34.3911		1867.7	0.176	0	0	0.05867	0.10161
			1869.2	241.924	186.806	238.77	222.5	30.9521		1869.2	0	0.185	0	0.06167	0.10681
			1870.8	242.403	181.304	242.958	222.222	35.4368		1870.8	0.176	0	0	0.05867	0.10161
			1872.3	241.924	185.7	241.686	223.103	32.3925		1872.3	0.176	0	0	0.05867	0.10161
			1873.9	241.803	187.297	239.757	222.952	30.8954		1873.9	0.353	0.185	0	0.17933	0.17657
			1875.4	242.699	183.754	242.739	223.064	34.0435		1875.4	0.704	0	0	0.23467	0.40645
			1876.9	242.975	184.861	243.829	223.888	33.8014		1876.9	0	0	0	0	0
			1878.5	237.523	185.7	242.505	221.909	31.457		1878.5	0	0	0	0	0
			1880	245.151	184.532	244.511	224.731	34.8151		1880	0	0	0	0	0
			1881.6	242.346	184.384	240.971	222.567	33.0746		1881.6	0	0.186	0	0.062	0.10739
			1883.1	243.23	190.271	242.905	225.469	30.4825		1883.1	0.529	0	0	0.17633	0.30542
			1884.6	240.048	189.516	242.393	223.986	29.8746		1884.6	0.175	0.186	0.186	0.18233	0.00635
			1886.2	243.053	185.149	237.22	221.807	31.8807		1886.2	0.175	0	0	0.05833	0.10104
			1887.7	242.019	187.04	245.243	224.767	32.7126		1887.7	0.351	0	0	0.117	0.20265
			1889.3	241.341	187.064	245.004	224.47	32.446		1889.3	0	0	0	0	0
			1890.8	243.027	189.105	240.597	224.243	30.4547		1890.8	0.353	0.185	0	0.17933	0.17657
			1892.3	240.474	189.185	244.836	224.832	30.9479		1892.3	0.175	0	0	0.05833	0.10104
			1893.9	240.003	185.677	243.741	223.14	32.498		1893.9	0.176	0	0	0.05867	0.10161
			1895.4	243.772	187.918	243.213	224.968	32.0872		1895.4	0.351	0.184	0	0.17833	0.17557
			1896.9	240.078	188.765	244.188	224.344	30.8805		1896.9	0	0.371	0	0.12367	0.2142
			1898.5	244.254	187.529	240.418	224.067	31.7009		1898.5	0.176	0	0	0.05867	0.10161
			1900	243.71	183.265	243.315	223.43	34.7845		1900	0	0	0	0	0
			1901.6	242.223	191.622	243.842	225.896	29.6929		1901.6	0.176	0	0	0.05867	0.10161
			1903.1	245.328	185.489	242.145	224.321	33.6668		1903.1	0.176	0.186	0	0.12067	0.10462
			1904.6	245.704	188.903	240.854	225.154	31.4875		1904.6	0.176	0	0	0.05867	0.10161
			1906.2	242.798	190.37	242.672	225.28	30.233		1906.2	0.176	0	0	0.05867	0.10161
			1907.7	243.027	190.027	244.523	225.859	31.0404		1907.7	0.175	0.185	0	0.12	0.10404
			1909.3	243.432	190.962	246.087	226.827	31.0884		1909.3	0.175	0	0	0.05833	0.10104
			1910.8	239.961	189.185	243.316	224.154	30.3305		1910.8	0.176	0	0	0.05867	0.10161
			1912.3	244.503	186.727	245.726	225.652	33.7156		1912.3	0.174	0	0	0.058	0.10046
			1913.9	243.571	190.633	242.227	225.477	30.1833		1913.9	0.177	0	0	0.059	0.10219
			1915.4	243.71	189.928	244.221	225.953	31.1996		1915.4	0.176	0	0	0.05867	0.10161
			1916.9	246.267	186.935	246.861	226.688	34.4281		1916.9	0.176	0	-0.185	-0.003	0.18052
			1918.5	245.128	187.812	245.737	226.226	33.2686		1918.5	0	0	0	0	0
			1920	248.012	192.142	240.84	226.998	30.3984		1920	0.175	0	0	0.05833	0.10104
			1921.6	241.299	191.719	243.509	225.509	29.2839		1921.6	0	0	0	0	0
			1923.1	244.29	187.839	244.151	225.427	32.5519		1923.1	0.177	0	0	0.059	0.10219
			1924.6	246.921	193.735	242.699	227.785	29.5636		1924.6	0	0	0	0	0
			1926.2	243.949	190.239	244.164	226.117	31.0717		1926.2	0.353	0.37	0	0.241	0.20889
			1927.7	246.347	189.316	247.62	227.761	33.3004		1927.7	0.352	0	-0.186	0.05533	0.27323
			1929.3	246.775	191.377	245.219	227.79	31.5445		1929.3	0.176	0	0	0.05867	0.10161
			1930.8	248.281	188.534	245.388	227.401	33.6909		1930.8	0.352	0.186	0	0.17933	0.17609
			1932.3	247.108	190.221	248.071	228.467	33.1252		1932.3	0.352	0	0	0.11733	0.20323
			1933.9	248.682	192.517	246.808	229.336	31.8997		1933.9	0.176	0.185	0	0.12033	0.10431
			1935.4	247.255	192.949	246.999	229.068	31.2799		1935.4	0.176	0.185	0	0.12033	0.10431
			1937	246.358	190.814	246.649	227.94	32.1527		1937	0.354	0	0	0.118	0.20438
			1938.5	247.796	193.624	246.713	229.378	30.9683		1938.5	0.353	0	0	0.11767	0.2038
			1940	245.583	189.366	244.188	226.379	32.0618		1940	0.176	0	0	0.05867	0.10161
			1941.6	248.103	192.71	244.102	228.305	30.891		1941.6	0	0.557	0	0.18567	0.32158
			1943.1	248.309	191.733	246.913	228.985	32.2687		1943.1	0.176	0	0	0.05867	0.10161
			1944.6	248.477	192.647	248.213	229.779	32.1575		1944.6	0	0.371	0	0.12367	0.2142
			1946.2	249.205	190.617	243.393	227.738	32.2791		1946.2	0.176	0.186	0	0.12067	0.10462
			1947.7	247.068	193.301	249.216	229.862	31.6807		1947.7	0.352	0.371	0	0.241	0.20893
			1949.3	243.394	193.845	246.776	228.005	29.6317		1949.3	0.175	0	0	0.05833	0.10104
			1950.8	246.786	193.025	245.771	228.527	30.7501		1950.8	0.352	0	0	0.11733	0.20323
			1952.3	251.184	196.788	250.738	232.903	31.2776		1952.3	0	0.185	0	0.06167	0.10681
			1953.9	248.56	191.401	248.337	229.433	32.9366		1953.9	0	0.372	0	0.124	0.21477
			1955.4	245.505	189.456	244.98	226.647	32.2094		1955.4	0.176	0	0	0.05867	0.10161
			1957	249.196	191.343	246.585	229.041	32.6738		1957	0.176	0.185	0	0.12033	0.10431
			1958.5	251.856	192.154	246.174	230.061	32.9514		1958.5	0.176	0	0	0.05867	0.10161
			1960	247.442	191.684	247.75	228.959	32.2812		1960	0.528	0	0	0.176	0.30484
			1961.6	248.913	193.072	247.62	229.868	31.8731		1961.6	0.353	0.185	0	0.17933	0.17657
			1963.1	251.28	195.929	249.729	232.313	31.5187		1963.1	0.176	0	0	0.05867	0.10161
			1964.6	251.154	195.567	249.558	232.093	31.6425		1964.6	0.176	0	0	0.05867	0.10161
			1966.2	249.745	191.615	246.087	229.149	32.5568		1966.2	0.352	0.185	0	0.179	0.17608
			1967.7	249.391	197.287	249.027	231.902	29.9777		1967.7	0.174	0	0	0.058	0.10046
			1969.3	250.123	192.742	250.676	231.18	33.2897		1969.3	0.176	0	0	0.05867	0.10161
			1970.8	250.638	193.177	248.857	230.891	32.6731		1970.8	0	0.185	0.186	0.12367	0.1071
			1972.3	249.938	195.075	246.723	230.579	30.7891		1972.3	0.175	0	0	0.05833	0.10104
			1973.9	250.276	196.788	250.793	232.619	31.0316		1973.9	0.176	0	0	0.05867	0.10161
			1975.4	246.588	194.167	250.122	230.292	31.3353		1975.4	0	0	0	0	0
			1977	249.593	193.719	249.917	231.076	32.3528		1977	0.175	0.185	0	0.12	0.10404
			1978.5	249.425	190.42	247.72	229.188	33.5852		1978.5	0	0	0	0	0
			1980	253.293	190.666	252.248	232.069	35.8599		1980	0.352	0	0	0.11733	0.20323
			1981.6	252.724	195.029	249.207	232.32	32.3428		1981.6	0	0	0	0	0
			1983.1	251.177	192.625	250.089	231.297	33.4954		1983.1	0.176	0.185	0	0.12033	0.10431
			1984.7	250.954	198.511	247.871	232.445	29.4284		1984.7	0.527	0.185	0	0.23733	0.26737
			1986.2	252.945	195.61	249.884	232.813	32.2551		1986.2	0.176	0	0	0.05867	0.10161
			1987.7	250.785	197.555	250.031	232.79	30.517		1987.7	0.353	0	0	0.11767	0.2038
			1989.3	254.162	195.707	248.1	232.656	32.1423		1989.3	0.176	0	0	0.05867	0.10161
			1990.8	249.534	196.337	246.245	230.705	29.8092		1990.8	0.176	0.185	0	0.12033	0.10431
			1992.3	250.099	195.478	246.628	230.735	30.5827		1992.3	0.352	0.186	0	0.17933	0.17609
			1993.9	251.502	196.11	248.507	232.04	31.152		1993.9	0	0.186	0	0.062	0.10739
			1995.4	251.125	196.107	248.793	232.008	31.1133		1995.4	0.352	0	0	0.11733	0.20323
			1997	252.218	197.868	245.838	231.975	29.709		1997	0.176	0	0	0.05867	0.10161
			1998.5	252.329	195.075	250.965	232.79	32.669		1998.5	0.177	0	0	0.059	0.10219
			2000	253.653	195.209	247.76	232.207	32.1767		2000	0.176	0	0	0.05867	0.10161
			2001.6	252.927	197.646	254.439	235.004	32.3618		2001.6	0	0.185	0	0.06167	0.10681
			2003.1	252.402	195.838	252.394	233.545	32.6549		2003.1	0	0.557	0	0.18567	0.32158
			2004.7	255.054	201.133	250.801	235.663	29.9791		2004.7	0.175	0	0	0.05833	0.10104
			2006.2	251.763	198.583	251.73	234.025	30.694		2006.2	0	0.558	0	0.186	0.32216
			2007.7	256.506	194.936	250.269	233.904	33.8908		2007.7	0.175	0.372	0	0.18233	0.18611
			2009.3	251.516	195.475	250.22	232.404	31.9877		2009.3	0	0	0	0	0
			2010.8	251.162	198.501	251.937	233.867	30.63		2010.8	0.352	0	0	0.11733	0.20323
			2012.3	254.018	196.879	251.765	234.221	32.3584		2012.3	0.352	0	0	0.11733	0.20323
			2013.9	257.881	198.736	251.363	235.993	32.43		2013.9	0.528	0	0	0.176	0.30484
			2015.4	252.362	198.88	254.232	235.158	31.4316		2015.4	0.353	0	0	0.11767	0.2038
			2017	252.939	199.685	252.749	235.124	30.6915		2017	0.176	0	0	0.05867	0.10161
			2018.5	254.029	196.562	251.874	234.155	32.5743		2018.5	0.353	0	0	0.11767	0.2038
			2020	253.824	195.656	254.592	234.691	33.8072		2020	0.176	0	0	0.05867	0.10161
			2021.6	252.927	199.425	253.658	235.337	31.1026		2021.6	0.176	0.185	0	0.12033	0.10431
			2023.1	258.606	200.038	253.816	237.487	32.5198		2023.1	0	0	0	0	0
			2024.7	257.342	197.916	249.917	235.058	32.3797		2024.7	0	0.186	0	0.062	0.10739
			2026.2	254.729	202.204	253.321	236.751	29.9272		2026.2	0.529	0.373	0	0.30067	0.27182
			2027.7	256.623	196.517	252.408	235.183	33.5517		2027.7	0	0.186	0	0.062	0.10739
			2029.3	256.83	197.195	252.116	235.38	33.1534		2029.3	0	0.186	0	0.062	0.10739
			2030.8	258.067	200.336	250.089	236.164	31.2833		2030.8	0	0	0	0	0
			2032.3	257.164	201.537	252.942	237.214	30.9695		2032.3	0.176	0.185	0	0.12033	0.10431
			2033.9	254.168	200.802	253.507	236.159	30.6218		2033.9	0.351	0	0	0.117	0.20265
			2035.4	258.594	199.582	252.535	236.904	32.4632		2035.4	0	0	0	0	0
			2037	256.464	198.55	251.902	235.639	32.2006		2037	0.352	0.185	0	0.179	0.17608
			2038.5	259.667	199.9	252.434	237.334	32.6196		2038.5	0.353	0	0	0.11767	0.2038
			2040	258.957	198.144	255.307	237.469	34.1056		2040	0	0.558	0	0.186	0.32216
			2041.6	255.581	199.814	251.341	235.579	31.0456		2041.6	0.526	0	0	0.17533	0.30369
			2043.1	255.381	199.445	252.248	235.691	31.4293		2043.1	0.351	0	0	0.117	0.20265
			2044.7	257.538	201.593	251.902	237.011	30.8021		2044.7	0.351	0	0	0.117	0.20265
			2046.2	257.167	199.668	251.722	236.186	31.7422		2046.2	0	0	0	0	0
			2047.7	256.848	200.314	254.576	237.246	32.0042		2047.7	0.353	0	0	0.11767	0.2038
			2049.3	256.302	200.133	251.535	235.99	31.1444		2049.3	0	0	0	0	0
			2050.8	256.826	200.014	251.694	236.178	31.4239		2050.8	0	0.186	0	0.062	0.10739
			2052.3	258.236	202.623	252.69	237.85	30.633		2052.3	0.176	0.185	0	0.12033	0.10431
			2053.9	257	200.601	252.993	236.865	31.4691		2053.9	0.175	0.185	0	0.12	0.10404
			2055.4	255.932	203.889	253.279	237.7	29.3112		2055.4	0	0.184	0	0.06133	0.10623
			2057	253.996	201.315	254.37	236.56	30.5239		2057	0.176	0	0	0.05867	0.10161
			2058.5	256.989	201.205	251.687	236.627	30.7907		2058.5	0.176	0	0	0.05867	0.10161
			2060	259.141	200.664	255.684	238.496	32.8093		2060	0.176	0.185	0	0.12033	0.10431
			2061.6	255.745	202.318	252.955	237.006	30.0731		2061.6	0.526	0.371	0	0.299	0.27029
			2063.1	261.079	200.271	252.955	238.102	33.0132		2063.1	0	0.185	0	0.06167	0.10681
			2064.7	255.78	205.542	255.288	238.87	28.8639		2064.7	0.175	0	0	0.05833	0.10104
			2066.2	258.419	200.166	254.019	237.535	32.4369		2066.2	0.352	0.185	0	0.179	0.17608
			2067.7	262.321	202.344	259.805	241.49	33.9248		2067.7	0.176	0	0	0.05867	0.10161
			2069.3	260.724	200.548	254.047	238.44	32.9845		2069.3	0.176	0	0	0.05867	0.10161
			2070.8	255.915	203.387	252.061	237.121	29.278		2070.8	0.176	0.185	0	0.12033	0.10431
			2072.3	260.014	205.376	252.401	239.264	29.5934		2072.3	0.353	0.185	-0.186	0.11733	0.2758
			2073.9	257.513	201.746	255.136	238.132	31.5333		2073.9	0.175	0.186	-0.186	0.05833	0.21167
			2075.4	256.851	203.97	256.386	239.069	30.3975		2075.4	0.176	0	0	0.05867	0.10161
			2077	261.787	202.178	254.772	239.579	32.5796		2077	0.174	0.186	0	0.12	0.1041
			2078.5	260.904	205.234	254.37	240.169	30.4308		2078.5	0.174	0	0	0.058	0.10046
			2080	257.872	204.331	254.777	238.993	30.0583		2080	0	0.185	0	0.06167	0.10681
			2081.6	258.785	203.587	255.107	239.16	30.8617		2081.6	0.351	0	0	0.117	0.20265
			2083.1	258.599	206.073	257.627	240.766	30.0492		2083.1	0.174	0	0	0.058	0.10046
			2084.7	260.547	204.45	255.122	240.04	30.9407		2084.7	0	0	0	0	0
			2086.2	258.769	205.854	258.53	241.051	30.4817		2086.2	0.176	0.185	0	0.12033	0.10431
			2087.7	264.446	204.952	256.566	241.988	32.3152		2087.7	0	0	0	0	0
			2089.3	262.498	202.77	258.191	241.153	33.3103		2089.3	0	0	0	0	0
			2090.8	257.548	203.629	253.844	238.34	30.1179		2090.8	0.176	0	0	0.05867	0.10161
			2092.3	261.788	209.14	256.742	242.557	29.0495		2092.3	0.352	-0.185	0	0.05567	0.27279
			2093.9	257.364	202.787	253.346	237.832	30.4166		2093.9	0	0	0	0	0
			2095.4	258.421	202.606	255.015	238.681	31.288		2095.4	0.174	0	0	0.058	0.10046
			2097	262.498	202.647	258.896	241.347	33.5635		2097	0	0.185	0	0.06167	0.10681
			2098.5	260.367	205.171	254.2	239.913	30.2448		2098.5	0.351	0	0	0.117	0.20265
			2100	260.726	207.222	255.68	241.209	29.5418		2100	0.175	0	0	0.05833	0.10104
			2101.6	260.548	201.26	251.881	237.896	32.0226		2101.6	0.174	0	0	0.058	0.10046
			2103.1	261.434	206.51	254.205	240.716	29.8433		2103.1	0.176	0.185	0	0.12033	0.10431
			2104.6	263.207	205.61	257.828	242.215	31.8147		2104.6	0.35	0	0	0.11667	0.20207
			2106.2	261.611	206.641	259.45	242.567	31.1319		2106.2	0.35	0	0	0.11667	0.20207
			2107.7	261.966	206.345	255.846	241.386	30.5		2107.7	0.176	0.372	0	0.18267	0.18609
			2109.3	258.951	207.432	258.909	241.764	29.7324		2109.3	0	0.372	0	0.124	0.21477
			2110.8	262.321	206.176	258.352	242.283	31.3325		2110.8	0.176	0	0	0.05867	0.10161
			2112.3	258.594	209.93	256.37	241.631	27.4767		2112.3	0.527	0	0	0.17567	0.30426
			2113.9	263.734	206.176	257.102	242.337	31.4917		2113.9	0.176	0	0	0.05867	0.10161
			2115.4	265.319	202.845	258.903	242.356	34.3673		2115.4	0.176	0.185	0	0.12033	0.10431
			2117	260.372	204.771	257.456	240.866	31.2935		2117	0.353	0	0	0.11767	0.2038
			2118.5	257.014	204.13	259.089	240.078	31.1489		2118.5	0	0	0.186	0.062	0.10739
			2120	261.966	208.38	257.802	242.716	29.8087		2120	0.527	0	0	0.17567	0.30426
			2121.6	260.902	206.832	260.704	242.813	31.1603		2121.6	0	0	0	0	0
			2123.1	265.332	207.079	258.914	243.775	31.9413		2123.1	0.353	0	0	0.11767	0.2038
			2124.6	262.499	205.469	257.292	241.753	31.5308		2124.6	0.528	0.184	0	0.23733	0.26801
			2126.2	261.434	210.149	256.94	242.841	28.4011		2126.2	0.177	0	0	0.059	0.10219
			2127.7	261.966	208.375	261.783	244.041	30.8881		2127.7	0	0	0	0	0
			2129.3	262.853	206.488	258.191	242.511	31.2835		2129.3	0.176	0	0	0.05867	0.10161
			2130.8	265.871	209.643	259.271	244.928	30.7357		2130.8	0.175	0.186	0	0.12033	0.10436
			2132.3	261.257	208.737	260.16	243.385	30.0108		2132.3	0.176	0	0	0.05867	0.10161
			2133.9	264.268	209.571	258.716	244.185	30.1049		2133.9	0.176	0	0	0.05867	0.10161
			2135.4	264.797	209.244	260.349	244.797	30.8697		2135.4	0.175	0	0	0.05833	0.10104
			2137	262.677	207.976	262.684	244.446	31.5837		2137	0	0	0	0	0
			2138.5	266.939	208.626	256.57	244.045	31.1088		2138.5	0.176	0	0	0.05867	0.10161
			2140	261.081	207.75	256.39	241.74	29.5298		2140	0	0	-0.372	-0.124	0.21477
			2141.6	262.144	207.757	257.296	242.399	30.0986		2141.6	0.352	0.186	0	0.17933	0.17609
			2143.1	266.566	207.583	257.649	243.933	31.7939		2143.1	0	0.371	0	0.12367	0.2142
			2144.6	265.317	211.02	258.903	245.08	29.6706		2144.6	0.531	0	0	0.177	0.30657
			2146.2	263.56	211.196	262.682	245.813	29.9821		2146.2	0.175	0	0	0.05833	0.10104
			2147.7	260.028	208.486	260.158	242.891	29.7954		2147.7	0.353	0	0	0.11767	0.2038
			2149.3	264.977	209.317	263.766	246.02	31.7915		2149.3	0	0	0	0	0
			2150.8	265.861	207.462	259.083	244.135	31.9403		2150.8	0.351	0	0	0.117	0.20265
			2152.3	264.628	206.318	262.144	244.363	32.9716		2152.3	0.176	0.369	0	0.18167	0.18457
			2153.9	264.974	208.119	258.898	243.997	31.2194		2153.9	0.176	0.186	0	0.12067	0.10462
			2155.4	268.883	208.375	264.3	247.186	33.6893		2155.4	0	0	0	0	0
			2157	263.381	209.679	258.37	243.81	29.6643		2157	0.526	0	0	0.17533	0.30369
			2158.5	266.019	208.845	261.963	245.609	31.9031		2158.5	0	0	0.185	0.06167	0.10681
			2160	271.531	209.136	264.119	248.262	34.0862		2160	0.529	0	-0.186	0.11433	0.37096
			2161.6	263.025	211.488	260.528	245.014	29.0609		2161.6	0	0	0	0	0
			2163.1	264.615	211.011	259.979	245.202	29.7006		2163.1	0.527	0	0	0.17567	0.30426
			2164.6	266.548	206.227	257.825	243.533	32.6013		2164.6	0.527	0	0	0.17567	0.30426
			2166.2	264.618	210.004	260.158	244.927	30.326		2166.2	0.352	0	0.186	0.17933	0.17609
			2167.7	267.482	209.101	259.45	245.344	31.6435		2167.7	0.354	0	0.185	0.17967	0.17706
			2169.3	269.195	210.583	263.399	247.726	32.2968		2169.3	0.176	0	0	0.05867	0.10161
			2170.8	258.255	209.318	259.968	242.514	28.7611		2170.8	0.353	0	0	0.11767	0.2038
			2172.3	270.982	212.788	258.885	247.552	30.7078		2172.3	0	0	0	0	0
			2173.9	262.851	211.557	259.618	244.675	28.7268		2173.9	0.175	0	0	0.05833	0.10104
			2175.4	263.742	211.557	256.23	243.843	28.2116		2175.4	0.354	0.186	0	0.18	0.17708
			2176.9	264.974	211.592	261.061	245.876	29.7549		2176.9	0.176	0.186	0	0.12067	0.10462
			2178.5	266.73	210.98	263.402	247.037	31.2709		2178.5	0.352	0	0	0.11733	0.20323
			2180	267.266	212.767	266.067	248.7	31.1247		2180	0.177	0	0.185	0.12067	0.10458
			2181.6	265.518	211.086	262.865	246.49	30.6892		2181.6	0.352	0.185	0	0.179	0.17608
			2183.1	268.52	210.619	260.522	246.554	31.3762		2183.1	0.176	0	0	0.05867	0.10161
			2184.6	264.617	210.831	264.844	246.764	31.1191		2184.6	0	0	0	0	0
			2186.2	267.113	213.987	261.426	247.509	29.1695		2186.2	0	0	0	0	0
			2187.7	267.623	211.091	261.782	246.832	31.0901		2187.7	0.175	0	0	0.05833	0.10104
			2189.3	267.827	212.935	264.482	248.415	30.7718		2189.3	0.175	0	0	0.05833	0.10104
			2190.8	269.233	213.532	260.159	247.641	29.8859		2190.8	0.352	0	0	0.11733	0.20323
			2192.3	269.391	212.958	261.603	247.984	30.5823		2192.3	0	0	0	0	0
			2193.9	268.87	210.58	264.842	248.097	32.5533		2193.9	0.176	0.185	0	0.12033	0.10431
			2195.4	271.493	209.462	264.297	248.417	33.9276		2195.4	0.354	0	0	0.118	0.20438
			2196.9	267.631	213.272	264.131	248.345	30.4242		2196.9	0.176	0.186	0	0.12067	0.10462
			2198.5	271.354	212.924	262.682	248.987	31.5307		2198.5	0	0	0	0	0
			2200	269.023	210.583	265.742	248.449	32.8342		2200	0	0	0.186	0.062	0.10739
			2201.6	269.558	211.938	261.422	247.639	31.1847		2201.6	0	0	0	0	0
			2203.1	266.048	213.138	263.761	247.649	29.9093		2203.1	0.176	0	0	0.05867	0.10161
			2204.6	270.994	217.519	265.737	251.417	29.4737		2204.6	0.353	0.185	0	0.17933	0.17657
			2206.2	270.147	212.811	262.683	248.547	31.1725		2206.2	0.353	0.185	0	0.17933	0.17657
			2207.7	271.682	215.925	262.504	250.037	29.8962		2207.7	0.352	0	0	0.11733	0.20323
			2209.3	267.468	216.232	265.38	249.693	28.9972		2209.3	0.176	0	0	0.05867	0.10161
			2210.8	269.238	214.889	264.31	249.479	30.057		2210.8	0.175	0	0	0.05833	0.10104
			2212.3	270.286	214.547	263.767	249.533	30.4739		2212.3	0.352	0	0	0.11733	0.20323
			2213.9	272.199	217.881	267.567	252.549	30.1126		2213.9	0	0.185	0	0.06167	0.10681
			2215.4	271.537	210.932	262.144	248.204	32.6187		2215.4	0	0	0	0	0
			2216.9	269.926	214.35	261.964	248.747	30.0532		2216.9	0.176	0	0	0.05867	0.10161
			2218.5	268.87	217.669	265.569	250.703	28.6556		2218.5	0.353	0.186	0	0.17967	0.17659
			2220	268.706	216.223	265.024	249.984	29.2961		2220	0.351	0	0	0.117	0.20265
			2221.6	270.452	212.451	266.088	249.664	32.3009		2221.6	0.35	0	0	0.11667	0.20207
			2223.1	275.207	215.512	264.662	251.794	31.8601		2223.1	0.175	0	0	0.05833	0.10104
			2224.6	268.145	217.102	263.221	249.489	28.1561		2224.6	0	0.372	0	0.124	0.21477
			2226.2	267.425	212.194	264.487	248.035	31.0742		2226.2	0.351	0	0	0.117	0.20265
			2227.7	267.287	216.309	259.979	247.858	27.5658		2227.7	0	0.186	0	0.062	0.10739
			2229.3	270.97	213.352	270.611	251.644	33.1626		2229.3	0	0.373	0	0.12433	0.21535
			2230.8	266.733	214.349	268.616	249.899	30.8019		2230.8	0.703	0.186	0	0.29633	0.36426
			2232.3	269.744	215.925	266.27	250.646	30.1197		2232.3	0.352	0	0	0.11733	0.20323
			2233.9	272.904	218.453	266.083	252.48	29.665		2233.9	0.176	0.186	0	0.12067	0.10462
			2235.4	271.631	214.35	262.862	249.614	30.8529		2235.4	0.176	0.373	0	0.183	0.1866
			2236.9	274.221	213.545	264.84	250.869	32.6618		2236.9	0.177	0.185	0	0.12067	0.10458
			2238.5	272.707	217.009	263.584	251.1	29.874		2238.5	0.353	0.186	0	0.17967	0.17659
			2240	273.794	214.448	263.226	250.489	31.6568		2240	0	0	0	0	0
			2241.6	272.883	216.295	263.588	250.922	30.3459		2241.6	0.353	0.371	0	0.24133	0.20919
			2243.1	270.964	213.545	269.515	251.341	32.7406		2243.1	0	0	0	0	0
			2244.6	273.755	216.372	266.11	252.079	31.1585		2244.6	0	0.186	0	0.062	0.10739
			2246.2	271.518	215.925	264.139	250.527	30.1928		2246.2	0.176	0	0	0.05867	0.10161
			2247.7	271.525	212.946	266.654	250.375	32.5058		2247.7	0.352	0.557	0	0.303	0.28171
			2249.2	273.657	220.932	268.428	254.339	29.0492		2249.2	0.176	0.185	0	0.12033	0.10431
			2250.8	273.118	219.473	267.885	253.492	29.5773		2250.8	0.353	0	0	0.11767	0.2038
			2252.3	269.926	216.169	268.269	251.455	30.5695		2252.3	0	0.185	0	0.06167	0.10681
			2253.9	266.715	217.853	269.695	251.421	29.1089		2253.9	0	0.186	0	0.062	0.10739
			2255.4	269.01	214.514	268.073	250.532	31.1963		2255.4	0.529	0	0	0.17633	0.30542
			2256.9	272.389	217.519	265.016	251.641	29.7799		2256.9	0.351	0.185	0	0.17867	0.17559
			2258.5	273.074	218.302	265.389	252.255	29.6542		2258.5	0.877	0	0	0.29233	0.50634
			2260	271.846	217.313	268.616	252.592	30.5949		2260	0.175	0	0	0.05833	0.10104
			2261.6	270.297	216.835	268.782	251.971	30.4384		2261.6	0.35	0.185	0	0.17833	0.1751
			2263.1	277.678	220.857	270.774	256.436	31.0054		2263.1	0	0.186	0	0.062	0.10739
			2264.6	271.183	217.04	268.077	252.1	30.4025		2264.6	0.175	0	0.185	0.12	0.10404
			2266.2	268.684	217.669	271.686	252.68	30.3573		2266.2	0.528	0	0	0.176	0.30484
			2267.7	271.171	218.874	269.525	253.19	29.7299		2267.7	0	0	0	0	0
			2269.2	276.442	221.466	270.426	256.111	30.1541		2269.2	0	0	0	0	0
			2270.8	274.879	220.136	266.981	253.999	29.5906		2270.8	0.175	0.186	-0.186	0.05833	0.21167
			2272.3	272.721	218.393	266.998	252.704	29.8517		2272.3	0.527	0.186	0	0.23767	0.26727
			2273.9	272.749	222.858	263.94	253.182	26.6284		2273.9	0.353	0.185	0	0.17933	0.17657
			2275.4	272.868	222.397	270.948	255.404	28.6013		2275.4	0	0.185	0	0.06167	0.10681
			2276.9	276.727	222.217	266.088	255.011	28.894		2276.9	0.35	0.372	0	0.24067	0.20871
			2278.5	276.08	218.994	266.812	253.962	30.6357		2278.5	0	0	0	0	0
			2280	275.866	219.991	266.468	254.108	29.9178		2280	0.176	0.186	0	0.12067	0.10462
			2281.6	276.285	222.948	272.752	257.328	29.8266		2281.6	0.529	0	0	0.17633	0.30542
			2283.1	277.158	219.444	268.81	255.137	31.1919		2283.1	0.529	0.559	0	0.36267	0.31444
			2284.6	274.879	221.675	270.948	255.834	29.6478		2284.6	0.532	0.185	0	0.239	0.27008
			2286.2	276.127	219.565	269.535	255.076	30.9293		2286.2	0.177	0	0	0.059	0.10219
			2287.7	274.669	222.507	263.948	253.708	27.5475		2287.7	0	0	0	0	0
			2289.2	275.551	218.543	272.364	255.486	32.0332		2289.2	0.527	0	0	0.17567	0.30426
			2290.8	277.865	216.884	264.649	253.133	32.0802		2290.8	0.353	0	0	0.11767	0.2038
			2292.3	276.609	222.021	268.261	255.63	29.4043		2292.3	0.353	0.186	0	0.17967	0.17659
			2293.8	275.922	222.741	270.06	256.241	29.1595		2293.8	0.175	0	0	0.05833	0.10104
			2295.4	274.836	224.746	265.737	255.106	26.6835		2295.4	0	0	0	0	0
			2296.9	274.802	222.436	269.326	255.521	28.7833		2296.9	0.176	0.186	0	0.12067	0.10462
			2298.5	272.185	224.849	270.06	255.698	26.7371		2298.5	0.176	0	0	0.05867	0.10161
			2300	272.912	222.507	267.188	254.202	27.5978		2300	0.176	0.186	0.372	0.24467	0.11039
			2301.5	278.197	227.095	267.164	257.485	26.8907		2301.5	0.176	0	0	0.05867	0.10161
			2303.1	278.417	226.241	267.354	257.337	27.4924		2303.1	0.175	0	0	0.05833	0.10104
			2304.6	275.207	222.66	268.99	255.619	28.7121		2304.6	0.351	0	0	0.117	0.20265
			2306.2	276.423	224.131	269.321	256.625	28.3638		2306.2	0	0	0.185	0.06167	0.10681
			2307.7	279.784	221.454	269.891	257.043	31.2154		2307.7	0.353	0	0	0.11767	0.2038
			2309.2	274.18	223.354	271.859	256.464	28.6979		2309.2	0.351	0.186	0	0.179	0.1756
			2310.8	275.551	228.365	271.538	258.485	26.1615		2310.8	0.176	0.186	0	0.12067	0.10462
			2312.3	278.748	221.41	270.071	256.743	30.9053		2312.3	0.176	0	0	0.05867	0.10161
			2313.8	276.481	221.994	268.269	255.581	29.3759		2313.8	0	0.556	0	0.18533	0.32101
			2315.4	276.199	227.059	274.909	259.389	28.006		2315.4	0.177	0	0	0.059	0.10219
			2316.9	279.443	225.005	272.961	259.136	29.7357		2316.9	0.175	0	0	0.05833	0.10104
			2318.5	276.19	223.869	271.008	257.022	28.8283		2318.5	0	0	0	0	0
			2320	277.553	226.782	270.093	258.143	27.4141		2320	0.176	0	0	0.05867	0.10161
			2321.5	278.735	223.166	266.614	256.172	29.2192		2321.5	0	0	0	0	0
			2323.1	279.186	226.085	272.615	259.295	28.948		2323.1	0	0	0	0	0
			2324.6	280.375	227.551	271.66	259.862	28.3194		2324.6	0.35	0	0.186	0.17867	0.17512
			2326.1	279.632	225.7	271.679	259.004	29.1147		2326.1	0.353	0	0	0.11767	0.2038
			2327.7	277.158	225.755	269.711	257.541	27.7785		2327.7	0.175	0.185	0	0.12	0.10404
			2329.2	278.891	225.519	273.478	259.296	29.3767		2329.2	0.176	0.185	0	0.12033	0.10431
			2330.8	279.408	225.107	272.924	259.146	29.6567		2330.8	0.528	0	0	0.176	0.30484
			2332.3	277.304	226.9	268.616	257.607	26.9452		2332.3	0.176	0.185	0	0.12033	0.10431
			2333.8	280.83	227.323	273.651	260.601	29.0426		2333.8	0	0	0	0	0
			2335.4	283.072	232.231	273.838	263.047	27.0839		2335.4	0	0	0	0	0
			2336.9	275.931	229.96	269.5	258.464	24.8935		2336.9	0.53	0	0	0.17667	0.306
			2338.5	282.145	225.469	274.909	260.841	30.846		2338.5	0.177	0	0	0.059	0.10219
			2340	281.844	227.708	276.328	261.96	29.791		2340	0.527	0	0	0.17567	0.30426
			2341.5	282.444	225.936	270.268	259.549	29.7398		2341.5	0	0	0	0	0
			2343.1	279.022	230.052	272.233	260.436	26.5311		2343.1	0	0	0	0	0
			2344.6	281.121	228.388	273.838	261.116	28.576		2344.6	0	0.186	0	0.062	0.10739
			2346.1	280.552	225.855	271.859	259.422	29.393		2346.1	0.176	0	0	0.05867	0.10161
			2347.7	278.891	229.938	269.716	259.515	26.022		2347.7	0.351	0	0	0.117	0.20265
			2349.2	281.601	231.112	272.694	261.802	26.9491		2349.2	0.175	0	0	0.05833	0.10104
			2350.8	276.922	227.419	275.531	259.957	28.1876		2350.8	0	0.186	0	0.062	0.10739
			2352.3	283.122	228.179	273.111	261.471	29.2627		2352.3	0.176	0	0	0.05867	0.10161
			2353.8	284.517	229.623	271.158	261.766	28.6268		2353.8	0	0.185	0	0.06167	0.10681
			2355.4	277.512	228.115	272.744	259.457	27.2475		2355.4	0.176	0.185	0	0.12033	0.10431
			2356.9	281.183	229.693	271.332	260.736	27.3315		2356.9	0	0.185	0	0.06167	0.10681
			2358.4	277.138	227.335	266.998	257.157	26.3195		2358.4	0.351	0.368	0	0.23967	0.20773
			2360	278.218	229.173	274.223	260.538	27.2362		2360	0	0.185	0	0.06167	0.10681
			2361.5	284.165	229.082	272.939	262.062	29.1078		2361.5	0	0	0	0	0
			2363.1	276.619	233.117	271.866	260.534	23.8624		2363.1	0	0	0	0	0
			2364.6	280.228	230.03	274.567	261.608	27.4937		2364.6	0.176	0	0.187	0.121	0.10493
			2366.1	281.106	230.73	273.69	261.842	27.1977		2366.1	0.175	0	0	0.05833	0.10104
			2367.7	280.54	230.744	271.133	260.806	26.4556		2367.7	0.176	0.185	-0.186	0.05833	0.21165
			2369.2	283.08	229.985	272.759	261.941	28.152		2369.2	0	0	0	0	0
			2370.8	283.636	229.04	276.232	262.969	29.616		2370.8	0.175	0	0	0.05833	0.10104
			2372.3	283.136	229.285	274.149	262.19	28.8487		2372.3	0.529	0	0	0.17633	0.30542
			2373.8	284.195	233.076	271.692	262.988	26.6479		2373.8	0.53	0.185	0	0.23833	0.269
			2375.4	284.106	232.474	272.752	263.111	27.1327		2375.4	0.176	0	0	0.05867	0.10161
			2376.9	282.16	232.457	276.958	263.858	27.3185		2376.9	0.352	0	0	0.11733	0.20323
			2378.4	280.78	231.473	271.679	261.311	26.2378		2378.4	0.175	0.371	0	0.182	0.1856
			2380	281.588	229.263	276.547	262.466	28.8649		2380	0.351	0	0	0.117	0.20265
			2381.5	280.981	233.838	273.111	262.643	25.2546		2381.5	0	0	0	0	0
			2383.1	280.515	232.856	273.97	262.447	25.8347		2383.1	0.174	0	0	0.058	0.10046
			2384.6	281.432	229.896	278.234	263.187	28.8755		2384.6	0.352	0	0	0.11733	0.20323
			2386.1	283.227	231.069	275.116	263.137	28.0665		2386.1	0.352	0	-0.186	0.05533	0.27323
			2387.7	284.694	232.996	277.595	265.095	28.0242		2387.7	0	0.37	-0.187	0.061	0.28347
			2389.2	282.853	229.127	270.929	260.97	28.2137		2389.2	0.351	0.185	0	0.17867	0.17559
			2390.7	284.326	232.876	274.026	263.743	27.2229		2390.7	0	0	0	0	0
			2392.3	285.3	227.456	277.905	263.554	31.4794		2392.3	0.351	0	0	0.117	0.20265
			2393.8	286.184	232.856	271.551	263.53	27.5539		2393.8	0	0	0	0	0
			2395.4	281.522	233.097	274.026	262.882	26.0651		2395.4	0	0	0	0	0
			2396.9	284.885	231.847	274.98	263.904	28.2005		2396.9	0.175	0.185	0	0.12	0.10404
			2398.4	283.694	232.996	275.771	264.154	27.2726		2398.4	0	0	0	0	0
			2400	280.931	232.436	277.553	263.64	27.0762		2400	0.351	0	0	0.117	0.20265
			2401.5	282.7	233.622	276.446	264.256	26.7135		2401.5	0	0.186	0	0.062	0.10739
			2403.1	283.284	232.515	276.367	264.055	27.5328		2403.1	0	0.186	0	0.062	0.10739
			2404.6	286.087	229.579	273.846	263.171	29.7281		2404.6	0.53	0	0	0.17667	0.306
			2406.1	287.512	231.503	273.119	264.045	29.0862		2406.1	0.175	0	0	0.05833	0.10104
			2407.7	282.214	237.1	275.74	265.018	24.3934		2407.7	0	0	0	0	0
			2409.2	280.21	228.812	270.6	259.874	27.3263		2409.2	0	0.186	0	0.062	0.10739
			2410.7	283.327	231.452	276.436	263.738	28.1723		2410.7	0.176	0.186	0	0.12067	0.10462
			2412.3	283.93	234.436	277.775	265.38	26.9747		2412.3	0	0	0	0	0
			2413.8	284.678	233.237	275.665	264.527	27.4698		2413.8	0.175	0.186	0	0.12033	0.10436
			2415.3	283.475	235.857	274.24	264.524	25.2521		2415.3	0	0	0.186	0.062	0.10739
			2416.9	283.136	233.438	274.592	263.722	26.5724		2416.9	0	0	0	0	0
			2418.4	285.895	232.695	277.872	265.487	28.6809		2418.4	0.176	0	-0.186	-0.00333	0.18102
			2420	285.03	234.664	275.638	265.111	26.7825		2420	0	0	0	0	0
			2421.5	283.332	233.779	280.919	266.01	27.9389		2421.5	0.352	0	0	0.11733	0.20323
			2423.1	283.622	233.779	275.721	264.374	26.7889		2423.1	0.176	0	0	0.05867	0.10161
			2424.6	283.507	234.844	276.187	264.846	26.239		2424.6	0.176	0.372	0	0.18267	0.18609
			2426.1	285.798	233.317	275.305	264.807	27.7709		2426.1	0.353	0	0	0.11767	0.2038
			2427.7	282.566	234.256	278.189	265.004	26.718		2427.7	0	0.372	0	0.124	0.21477
			2429.2	286.537	237.28	275.601	266.473	25.8662		2429.2	0.175	0	0	0.05833	0.10104
			2430.7	285.669	234.417	272.399	264.162	26.6004		2430.7	0	0	0	0	0
			2432.3	285.061	239.952	278.336	267.783	24.3358		2432.3	0.176	0.185	0	0.12033	0.10431
			2433.8	283.636	232.956	277.955	264.849	27.7658		2433.8	0.354	0	0	0.118	0.20438
			2435.3	283.974	233.497	279.62	265.697	27.9709		2435.3	0	0.186	0	0.062	0.10739
			2436.9	285.927	237.074	275.712	266.238	25.7677		2436.9	0.176	0.37	0	0.182	0.18507
			2438.4	288.799	235.641	276.449	266.963	27.8196		2438.4	0.177	0	0	0.059	0.10219
			2440	289.207	238.427	278.314	268.649	26.734		2440	0.176	0.186	0	0.12067	0.10462
			2441.5	285.927	238.065	277.298	267.097	25.5097		2441.5	0	0	0	0	0
			2443	287.353	237.083	276.357	266.931	26.4274		2443	0	0.186	0	0.062	0.10739
			2444.6	286.791	236.11	276.406	266.436	26.7712		2444.6	0	0.186	0	0.062	0.10739
			2446.1	282.918	232.535	279.369	264.941	28.1202		2446.1	0.177	0.186	0	0.121	0.10489
			2447.7	286.967	238.476	274.935	266.793	25.2501		2447.7	0	0	0.186	0.062	0.10739
			2449.2	291.505	233.653	276.328	267.162	29.9954		2449.2	0.529	0	0	0.17633	0.30542
			2450.7	285.43	235.767	276.657	265.951	26.5059		2450.7	0.176	0	0	0.05867	0.10161
			2452.3	290.199	232.715	276.093	266.336	29.9584		2452.3	0	0.186	0	0.062	0.10739
			2453.8	284.15	237.263	278.876	266.763	25.6835		2453.8	0	0.372	0	0.124	0.21477
			2455.3	290.76	237.595	281.755	270.037	28.4538		2455.3	0.528	0	0	0.176	0.30484
			2456.9	286.549	238.361	279.283	268.064	25.9791		2456.9	0.353	0	0	0.11767	0.2038
			2458.4	286.731	239.772	280.701	269.068	25.5496		2458.4	0.176	0.186	0	0.12067	0.10462
			2460	285.351	239.576	278.178	267.702	24.6202		2460	0.176	0	0	0.05867	0.10161
			2461.5	284.984	236.927	276.587	266.166	25.6674		2461.5	0.175	0.185	0	0.12	0.10404
			2463	286.198	234.957	282.281	267.812	28.5206		2463	0.354	0.186	0	0.18	0.17708
			2464.6	289.147	236.705	276.687	267.513	27.3982		2464.6	0.175	0	0	0.05833	0.10104
			2466.1	287.865	233.257	275.997	265.706	28.7216		2466.1	0	0	0	0	0
			2467.6	289.738	238.214	278.156	268.703	27.0315		2467.6	0.177	0	0	0.059	0.10219
			2469.2	287.227	236.687	276.867	266.927	26.696		2469.2	0.529	0	0	0.17633	0.30542
			2470.7	284.431	233.477	275.846	264.585	27.2799		2470.7	0.176	0	0	0.05867	0.10161
			2472.3	287.865	237.901	277.319	267.695	26.3357		2472.3	0.176	0	0	0.05867	0.10161
			2473.8	289.134	239.684	278.505	269.108	26.0299		2473.8	0.53	0	0	0.17667	0.306
			2475.3	294.164	239.403	280.483	271.35	28.5		2475.3	0.176	0	0	0.05867	0.10161
			2476.9	285.092	239.998	279.091	268.06	24.4872		2476.9	0.176	0	0	0.05867	0.10161
			2478.4	288.623	240.133	278.842	269.199	25.6428		2478.4	0.176	0	0	0.05867	0.10161
			2480	289.682	240.118	280.881	270.227	26.4439		2480	0	0.186	0	0.062	0.10739
			2481.5	286.774	238.95	278.83	268.185	25.6276		2481.5	0.531	0.186	0	0.239	0.26944
			2483	291.681	238.246	279.836	269.921	28.0634		2483	0.176	0	0	0.05867	0.10161
			2484.6	288.13	240.419	277.585	268.711	25.0628		2484.6	0	0	0	0	0
			2486.1	288.323	241.287	277.077	268.896	24.5621		2486.1	0.176	0.186	0	0.12067	0.10462
			2487.6	289.085	238.689	280.216	269.33	26.9039		2487.6	0.175	0.371	0	0.182	0.1856
			2489.2	288.482	238.246	278.696	268.475	26.6321		2489.2	0.352	0	0	0.11733	0.20323
			2490.7	289.45	239.937	282.475	270.621	26.8007		2490.7	0.177	0	0	0.059	0.10219
			2492.3	294.142	239.894	278.124	270.72	27.8716		2492.3	0.176	0.186	0	0.12067	0.10462
			2493.8	288.446	241.367	281.461	270.425	25.4059		2493.8	0.177	0	0	0.059	0.10219
			2495.3	288.058	238.838	276.537	267.811	25.7441		2495.3	0	0.371	0	0.12367	0.2142
			2496.9	289.45	239.215	281.215	269.96	26.9424		2496.9	0.704	0.185	0	0.29633	0.36497
			2498.4	288.676	240.615	276.938	268.743	25.0566		2498.4	0.353	0	0	0.11767	0.2038
			2499.9	293.41	238.065	280.907	270.794	29.0254		2499.9	0.353	0	-0.186	0.05567	0.27378
			2501.5	289.663	240.54	279.691	269.965	25.9657		2501.5	0.353	0	0	0.11767	0.2038
			2503	286.681	240.884	283.613	270.393	25.6013		2503	0.531	0	0	0.177	0.30657
			2504.6	290.956	238.757	280.894	270.202	27.6933		2504.6	0.708	0	0	0.236	0.40876
			2506.1	287.917	239.411	280.959	269.429	26.2281		2506.1	0.533	0	0	0.17767	0.30773
			2507.6	296.743	238.165	287.384	274.097	31.4682		2507.6	0.353	0	0	0.11767	0.2038
			2509.2	291.78	239.679	280.842	270.767	27.4729		2509.2	0.353	0.186	0	0.17967	0.17659
			2510.7	292.588	239.949	279.248	270.595	27.3655		2510.7	0	0	0	0	0
			2512.3	297.439	236.885	281.035	271.786	31.3185		2512.3	0	0.186	0	0.062	0.10739
			2513.8	290.407	242.352	279.861	270.873	25.2568		2513.8	0	0	0	0	0
			2515.3	293.036	243.548	279.428	272.004	25.5657		2515.3	0.707	0	0	0.23567	0.40819
			2516.9	293.94	238.754	282.115	271.603	29.056		2516.9	0.177	0	0	0.059	0.10219
			2518.4	295.42	236.763	282.017	271.4	30.736		2518.4	0	0.371	0	0.12367	0.2142
			2519.9	297.202	244.438	280.403	274.014	26.9559		2519.9	0	0	0	0	0
			2521.5	286.78	243.302	281.035	270.372	23.6189		2521.5	0.35	0	0	0.11667	0.20207
			2523	290.344	244.04	283.086	272.49	24.9043		2523	0.352	0.373	0	0.24167	0.20955
			2524.6	291.447	242.478	278.156	270.694	25.323		2524.6	0.352	0.186	0	0.17933	0.17609
			2526.1	291.997	241.186	285.221	272.801	27.5885		2526.1	0.175	0	0	0.05833	0.10104
			2527.6	292.953	243.328	285.369	273.883	26.732		2527.6	0.353	0	0	0.11767	0.2038
			2529.2	290.76	239.679	280.971	270.47	27.1113		2529.2	0.351	0	0	0.117	0.20265
			2530.7	291.369	245.68	280.791	272.613	23.9171		2530.7	0.175	0	0	0.05833	0.10104
			2532.3	294.492	242.772	280.222	272.495	26.7117		2532.3	0.176	0	0	0.05867	0.10161
			2533.8	295.242	240.707	277.807	271.252	27.8522		2533.8	0.353	0	0	0.11767	0.2038
			2535.3	292.037	240.962	281.241	271.413	26.9184		2535.3	0.704	0	0	0.23467	0.40645
			2536.9	293.129	240.057	284.35	272.512	28.4475		2536.9	0.176	0.371	0	0.18233	0.18558
			2538.4	291.29	240.766	284.169	272.075	27.3472		2538.4	0.176	0	0	0.05867	0.10161
			2539.9	293.919	243.871	281.087	272.959	25.9952		2539.9	0.176	0.186	0	0.12067	0.10462
			2541.5	294.142	238.395	283.793	272.11	29.653		2541.5	0.176	0.186	0	0.12067	0.10462
			2543	293.233	241.672	280.495	271.8	26.8577		2543	0	0	0	0	0
			2544.6	294.272	248.032	281.202	274.502	23.837		2544.6	0	0	0	0	0
			2546.1	293.305	243.069	281.395	272.59	26.25		2546.1	0.349	0.186	0.186	0.24033	0.09411
			2547.6	294.668	241.215	282.06	272.648	27.9419		2547.6	0.176	0	0	0.05867	0.10161
			2549.2	295.242	241.085	282.281	272.869	28.2786		2549.2	0.351	0	0	0.117	0.20265
			2550.7	292.994	242.478	281.836	272.436	26.5375		2550.7	0.352	0.185	0	0.179	0.17608
			2552.3	292.942	238.213	282.725	271.293	29.1003		2552.3	0	0	0	0	0
			2553.8	292.113	243.754	279.044	271.637	25.0159		2553.8	0.176	0.372	0	0.18267	0.18609
			2555.3	297.131	243.846	280.996	273.991	27.3244		2555.3	0	0	0	0	0
			2556.9	293.119	244.8	281.768	273.229	25.2659		2556.9	0	0	0	0	0
			2558.4	292.974	241.714	279.189	271.292	26.5267		2558.4	0	0	0	0	0
			2559.9	295.661	245.884	284.049	275.198	26.0421		2559.9	0.175	0	0	0.05833	0.10104
			2561.5	294.207	247.54	283.389	275.045	24.4267		2561.5	0.35	0.371	0	0.24033	0.2084
			2563	292.093	244.752	284.377	273.741	25.3996		2563	0	0	0	0	0
			2564.6	295.088	240.148	280.881	272.039	28.5173		2564.6	0.351	0	0	0.117	0.20265
			2566.1	297.473	242.826	286.516	275.605	28.9113		2566.1	0.177	0.186	0	0.121	0.10489
			2567.6	296.305	243.174	284.572	274.684	27.9117		2567.6	0	0	0	0	0
			2569.2	293.919	240.087	285.762	273.256	29.0133		2569.2	0.176	0.186	0	0.12067	0.10462
			2570.7	295.485	247.871	284.664	276.007	24.9597		2570.7	0.176	0.373	0	0.183	0.1866
			2572.2	295.991	243.964	283.884	274.613	27.2244		2572.2	0	0.371	0	0.12367	0.2142
			2573.8	294.383	244.487	283.899	274.256	26.3085		2573.8	0.177	0	0	0.059	0.10219
			2575.3	292.547	241.672	286.155	273.458	27.7124		2575.3	0.352	0.372	0	0.24133	0.20924
			2576.9	293.233	246.776	286.742	275.584	25.1584		2576.9	0	0	0	0	0
			2578.4	298.204	242.006	284.335	274.848	29.2754		2578.4	0	0	0	0	0
			2579.9	295.485	243.884	283.749	274.373	27.0481		2579.9	0.176	0	0	0.05867	0.10161
			2581.5	294.121	245.388	285.729	275.079	26.0536		2581.5	0.177	0.186	0	0.121	0.10489
			2583	292.404	245.895	286.433	274.911	25.305		2583	0.176	0	0	0.05867	0.10161
			2584.6	298.84	243.059	282.391	274.763	28.6621		2584.6	0.176	0.186	0	0.12067	0.10462
			2586.1	295.219	244.389	285.29	274.966	26.9418		2586.1	0.176	0.372	0	0.18267	0.18609
			2587.6	294.956	248.928	280.894	274.926	23.5872		2587.6	0	0.371	0	0.12367	0.2142
			2589.2	294.492	246.267	284.381	275.047	25.4315		2589.2	0.175	0	0	0.05833	0.10104
			2590.7	296.813	245.266	286.483	276.187	27.2722		2590.7	0.527	0	0	0.17567	0.30426
			2592.2	296.344	245.692	282.322	274.786	26.1534		2592.2	0	0	0	0	0
			2593.8	297.53	244.957	282.725	275.071	27.1094		2593.8	0	0	0	0	0
			2595.3	301.28	243.187	287.46	277.309	30.3477		2595.3	0.176	0.186	0	0.12067	0.10462
			2596.8	299.291	246.52	284.695	276.835	27.2493		2596.8	0	0.186	0	0.062	0.10739
			2598.4	295.308	246.553	281.074	274.312	25.0711		2598.4	0.352	0.186	0	0.17933	0.17609
			2599.9	298.179	249.695	285.501	277.792	25.1446		2599.9	0.176	0	0	0.05867	0.10161
			2601.5	294.557	244.945	286.269	275.257	26.576		2601.5	0.353	0	0	0.11767	0.2038
			2603	296.826	249.79	289.256	278.624	25.2562		2603	0	0	0	0	0
			2604.5	296.766	248.139	285.088	276.664	25.3843		2604.5	0.176	0.369	0	0.18167	0.18457
			2606.1	295.797	245.951	286.319	276.022	26.4702		2606.1	0.176	0	0	0.05867	0.10161
			2607.6	299.492	245.658	284.515	276.555	27.7857		2607.6	0.176	0	0	0.05867	0.10161
			2609.2	297.682	249.343	284.829	277.285	25.037		2609.2	0.177	0	0	0.059	0.10219
			2610.7	293.284	244.151	282.074	273.17	25.7484		2610.7	0	0	0	0	0
			2612.2	297.249	246.382	283.749	275.793	26.3502		2612.2	0	0	0	0	0
			2613.8	296.105	250.031	285.942	277.359	24.2064		2613.8	0.529	0	0	0.17633	0.30542
			2615.3	298.083	249.154	281.755	276.331	24.9114		2615.3	0.176	0	0	0.05867	0.10161
			2616.8	295.883	247.861	283.057	275.6	24.8642		2616.8	0.176	0.186	0	0.12067	0.10462
			2618.4	303.285	247.9	286.533	279.239	28.4037		2618.4	0	0	0	0	0
			2619.9	297.564	248.756	286.17	277.497	25.5338		2619.9	0.175	0	0	0.05833	0.10104
			2621.5	297.167	249.66	284.68	277.169	24.628		2621.5	0.177	0	0	0.059	0.10219
			2623	295.485	248.928	281.655	275.356	23.9091		2623	0.176	0	0	0.05867	0.10161
			2624.5	301.43	244.957	289.671	278.686	29.796		2624.5	0	0	0	0	0
			2626.1	297.778	248.594	288.772	278.381	26.1867		2626.1	0	0	0	0	0
			2627.6	296.627	243.922	282.971	274.507	27.353		2627.6	0.351	0.185	-0.186	0.11667	0.27494
			2629.1	296.428	246.606	287.007	276.68	26.4677		2629.1	0	0	0	0	0
			2630.7	302.636	250.072	286.516	279.741	26.9289		2630.7	0.176	0	-0.186	-0.00333	0.18102
			2632.2	301.235	249.316	287.999	279.517	26.9789		2632.2	0	0.56	0	0.18667	0.32332
			2633.8	302.757	249.934	282.906	278.532	26.6817		2633.8	0.175	0	-0.186	-0.00367	0.18053
			2635.3	304.129	246.766	290.469	280.455	29.964		2635.3	0.176	0	0	0.05867	0.10161
			2636.8	299.82	247.63	289.224	278.891	27.5866		2636.8	0	0.371	0	0.12367	0.2142
			2638.4	299.769	250.228	287.943	279.313	25.8734		2638.4	0	0.186	0	0.062	0.10739
			2639.9	302.473	252.207	285.942	280.207	25.619		2639.9	0.352	0	0	0.11733	0.20323
			2641.5	298.587	249.118	286.516	278.074	25.7924		2641.5	0.349	0	0	0.11633	0.2015
			2643	303.776	249.272	284.154	279.067	27.6057		2643	0	0	0	0	0
			2644.5	300.476	251.47	284.845	278.93	25.0327		2644.5	0.177	0	0	0.059	0.10219
			2646.1	302.066	247.891	285.729	278.562	27.7895		2646.1	0.177	0	0	0.059	0.10219
			2647.6	302.012	250.228	286.5	279.58	26.5765		2647.6	0.352	0	0	0.11733	0.20323
			2649.1	299.291	249.549	290.551	279.797	26.5575		2649.1	0	0	0	0	0
			2650.7	308.208	252.742	289.113	283.354	28.1778		2650.7	0.176	0	0	0.05867	0.10161
			2652.2	302.772	253.664	283.749	280.062	24.7608		2652.2	0.174	0	0	0.058	0.10046
			2653.8	300.476	254.566	283.616	279.553	23.2232		2653.8	0	0	0	0	0
			2655.3	301.325	251.108	284.438	278.957	25.5532		2655.3	0.175	0.186	0	0.12033	0.10436
			2656.8	299.643	250.981	286.449	279.024	25.1663		2656.8	0.176	0	0	0.05867	0.10161
			2658.4	303.832	248.566	288.394	280.264	28.5159		2658.4	0	0.372	0	0.124	0.21477
			2659.9	299.341	251.679	286.81	279.277	24.7079		2659.9	0.352	0.186	0	0.17933	0.17609
			2661.4	301.386	251.643	289.021	280.683	25.8984		2661.4	0.176	0.186	0	0.12067	0.10462
			2663	301.712	251.311	289.889	280.971	26.3575		2663	0	0	0	0	0
			2664.5	295.815	250.95	288.988	278.584	24.1743		2664.5	0.176	0.186	0	0.12067	0.10462
			2666.1	305.688	250.081	284.484	280.084	28.0634		2666.1	0.176	0.372	0	0.18267	0.18609
			2667.6	296.543	253.821	291.511	280.625	23.3489		2667.6	0.351	0	0	0.117	0.20265
			2669.1	298.966	254.396	289.33	280.897	23.4511		2669.1	0.175	0.186	0	0.12033	0.10436
			2670.7	300.347	253.484	288.557	280.796	24.3764		2670.7	0.176	0.372	0	0.18267	0.18609
			2672.2	302.541	253.531	289.368	281.813	25.3634		2672.2	0.175	0.186	0	0.12033	0.10436
			2673.8	301.862	250.785	289.548	280.732	26.6554		2673.8	0	0	0	0	0
			2675.3	299.993	251.86	288.376	280.076	25.1169		2675.3	0.529	0	0	0.17633	0.30542
			2676.8	304.199	256.051	283.929	281.393	24.174		2676.8	0.35	0.186	0	0.17867	0.17512
			2678.4	300.921	252.794	289.634	281.116	25.1687		2678.4	0.35	0	0	0.11667	0.20207
			2679.9	303.395	251.881	290.874	282.05	26.8667		2679.9	0.176	0.185	0	0.12033	0.10431
			2681.4	302.487	249.909	286.203	279.533	26.9161		2681.4	0.352	0.186	0	0.17933	0.17609
			2683	306.244	255.255	285.11	282.203	25.6185		2683	0	0	0	0	0
			2684.5	304.691	253.884	284.411	280.995	25.5751		2684.5	0	0.186	0	0.062	0.10739
			2686.1	304.892	254.592	284.962	281.482	25.3299		2686.1	0.175	0.186	0	0.12033	0.10436
			2687.6	298.988	254.576	285.926	279.83	22.8249		2687.6	0	0	0	0	0
			2689.1	302.352	255.477	288.178	282.002	24.04		2689.1	0.352	0	0	0.11733	0.20323
			2690.7	303.756	253.321	289.747	282.275	26.0346		2690.7	0.176	0.185	-0.185	0.05867	0.21107
			2692.2	304.072	261.244	286.697	284.004	21.5406		2692.2	0.527	0	0	0.17567	0.30426
			2693.7	301.58	256.239	286.369	281.396	23.0759		2693.7	0	0	0	0	0
			2695.3	305.072	254.156	290.653	283.294	26.2437		2695.3	0	0	0	0	0
			2696.8	304.15	256.009	292.467	284.209	25.1105		2696.8	0	0	0	0	0
			2698.4	299.366	257.074	292.287	282.909	22.652		2698.4	0.174	0.186	0	0.12	0.1041
			2699.9	305.63	254.227	292.592	284.15	26.7212		2699.9	0.705	0	0	0.235	0.40703
			2701.4	302.149	253.098	289.804	281.684	25.5138		2701.4	0	0	0	0	0
			2703	304.299	258.352	294.169	285.607	24.1406		2703	0.352	0	0.187	0.17967	0.17611
			2704.5	300.673	257.443	289.076	282.397	22.3755		2704.5	0.352	0	0	0.11733	0.20323
			2706.1	304.921	256.764	289.521	283.735	24.5943		2706.1	0.352	0	0	0.11733	0.20323
			2707.6	302.609	257.817	290.339	283.588	23.1465		2707.6	0.176	0	0	0.05867	0.10161
			2709.1	306.01	256.558	292.294	284.954	25.53		2709.1	0.176	0	0	0.05867	0.10161
			2710.7	302.867	257.102	291.912	283.96	23.8962		2710.7	0.176	0.186	0	0.12067	0.10462
			2712.2	305.717	253.879	291.291	283.629	26.7549		2712.2	0.175	0.186	0	0.12033	0.10436
			2713.7	302.325	257.102	285.158	281.528	22.8289		2713.7	0	0	0	0	0
			2715.3	306.452	256.742	291.45	284.881	25.4977		2715.3	0	0	0	0	0
			2716.8	303.109	256.547	289.51	283.055	23.9427		2716.8	0	0	0	0	0
			2718.3	304.715	260.521	291.691	285.642	22.7094		2718.3	0	0	0	0	0
			2719.9	306.596	259.255	292.55	286.134	24.314		2719.9	0.176	0	0	0.05867	0.10161
			2721.4	302.514	260.702	291.311	284.842	21.6436		2721.4	0.352	0	0	0.11733	0.20323
			2723	306.711	259.618	290.649	285.659	23.9397		2723	0.175	0	0	0.05833	0.10104
			2724.5	304.896	257.636	292.232	284.921	24.4635		2724.5	0.175	0	0	0.05833	0.10104
			2726.1	302.035	259.241	293.601	284.959	22.6681		2726.1	0	0	0	0	0
			2727.6	304.453	259.619	288.251	284.108	22.7024		2727.6	0.351	0	0	0.117	0.20265
			2729.1	306.482	259.806	288.196	284.828	23.5196		2729.1	0	0	0	0	0
			2730.7	305.687	258.9	291.491	285.359	23.9886		2730.7	0.177	0.185	0	0.12067	0.10458
			2732.2	303.302	256.516	289.349	283.056	24.0195		2732.2	0	0	0	0	0
			2733.7	304.724	260.881	290.97	285.525	22.4229		2733.7	0.174	0.369	0	0.181	0.1846
			2735.3	307.365	260.704	292.287	286.785	23.812		2735.3	0.351	0	0	0.117	0.20265
			2736.8	307.741	262.506	289.889	286.712	22.7842		2736.8	0.527	-0.185	0	0.114	0.36944
			2738.3	307.741	258.88	291.592	286.071	24.894		2738.3	0	0	0	0	0
			2739.9	304.236	256.047	290.211	283.498	24.7859		2739.9	0	0.185	0	0.06167	0.10681
			2741.4	305.864	259.984	290.79	285.546	23.3852		2741.4	0.351	0	0	0.117	0.20265
			2743	304.663	260.885	288.268	284.605	22.1176		2743	0	0	0	0	0
			2744.5	305.482	255.088	291.888	284.153	26.0723		2744.5	0	0	0	0	0
			2746.1	302.514	260.697	288.845	284.019	21.3222		2746.1	0	0.185	0	0.06167	0.10681
			2747.6	305.746	259.971	290.352	285.356	23.2928		2747.6	0.175	0.185	0	0.12	0.10404
			2749.1	307.133	263.044	290.108	286.762	22.2342		2749.1	0.176	0	0	0.05867	0.10161
			2750.7	305.245	260.519	288.878	284.881	22.6294		2750.7	0.176	0	0	0.05867	0.10161
			2752.2	304.044	263.227	294.394	287.222	21.3328		2752.2	0.351	0.185	0	0.17867	0.17559
			2753.7	302.976	263.589	291.431	285.999	20.2476		2753.7	0.175	0	0	0.05833	0.10104
			2755.3	304.453	259.621	285.796	283.29	22.5208		2755.3	0.175	0	0	0.05833	0.10104
			2756.8	309.113	262.144	292.814	288.024	23.8481		2756.8	0.176	0	0	0.05867	0.10161
			2758.3	312.454	260.337	291.311	288.034	26.2126		2758.3	0	0	0	0	0
			2759.9	309.213	263.591	288.97	287.258	22.8591		2759.9	0.175	0.186	0	0.12033	0.10436
			2761.4	304.81	265.735	291.03	287.192	19.8183		2761.4	0.35	0	0	0.11667	0.20207
			2763	306.682	267.028	296.422	290.044	20.582		2763	0.175	0.185	0	0.12	0.10404
			2764.5	306.127	258.342	294.147	286.205	24.8627		2764.5	0.528	0	0	0.176	0.30484
			2766.1	309.068	262.504	287.999	286.524	23.317		2766.1	0.176	0	-0.185	-0.003	0.18052
			2767.6	307.803	259.43	292.232	286.488	24.6927		2767.6	0	0.371	0	0.12367	0.2142
			2769.1	312.427	262.144	293.239	289.27	25.3754		2769.1	0.354	0.371	0	0.24167	0.20946
			2770.7	310.857	262.683	290.173	287.904	24.167		2770.7	0.176	0.371	0	0.18233	0.18558
			2772.2	306.244	263.595	292.329	287.389	21.7494		2772.2	0.353	0	0	0.11767	0.2038
			2773.7	302.012	260.524	290.41	284.315	21.405		2773.7	0.529	0	0	0.17633	0.30542
			2775.3	304.362	264.846	296.532	288.58	20.9238		2775.3	0.176	0	0	0.05867	0.10161
			2776.8	309.886	265.404	290.527	288.606	22.3031		2776.8	0.176	0.372	0	0.18267	0.18609
			2778.4	304.957	265.211	294.934	288.367	20.6707		2778.4	0	0	0	0	0
			2779.9	309.375	264.484	295.766	289.875	23.018		2779.9	0	0	0	0	0
			2781.4	305.569	263.772	293.695	287.679	21.5382		2781.4	0	0.186	0	0.062	0.10739
			2783	309.005	262.505	294.147	288.552	23.7495		2783	0.175	0	0	0.05833	0.10104
			2784.5	305.952	261.059	290.127	285.713	22.7697		2784.5	0	0	0	0	0
			2786.1	306.303	262.324	291.99	286.872	22.4317		2786.1	0	0	0	0	0
			2787.6	307.238	266.821	294.576	289.545	20.6729		2787.6	0.176	0.186	0	0.12067	0.10462
			2789.1	307.511	265.03	291.091	287.877	21.4221		2789.1	0	0	0	0	0
			2790.7	310.364	263.767	294.346	289.492	23.6746		2790.7	0.176	0	0	0.05867	0.10161
			2792.2	312.076	263.046	290.852	288.658	24.5885		2792.2	0.175	0.186	0	0.12033	0.10436
			2793.7	310.976	266.444	293.897	290.439	22.4665		2793.7	0.176	0	0	0.05867	0.10161
			2795.3	311.933	267.59	291.15	290.224	22.186		2795.3	0.353	0	0	0.11767	0.2038
			2796.8	306.485	266.305	293.622	288.804	20.5187		2796.8	0.351	0	0	0.117	0.20265
			2798.4	311.054	267.39	292.667	290.37	21.9224		2798.4	0.352	0	0	0.11733	0.20323
			2799.9	305.893	266.857	294.055	288.935	20.0153		2799.9	0.175	0	0	0.05833	0.10104
			2801.4	306.596	268.436	294.641	289.891	19.5184		2801.4	0.175	0.185	0	0.12	0.10404
			2803	305.219	265.586	294.957	288.587	20.57		2803	0	0	0	0	0
			2804.5	309.308	262.866	295.992	289.389	23.9148		2804.5	0	0	0	0	0
			2806.1	309.037	264.654	289.851	287.847	22.2592		2806.1	0.176	0.371	0	0.18233	0.18558
			2807.6	310.526	265.384	297.481	291.13	23.2314		2807.6	0	0	-0.186	-0.062	0.10739
			2809.1	310.206	265.742	292.558	289.502	22.389		2809.1	0.176	0	0	0.05867	0.10161
			2810.7	305.659	265.215	293.68	288.185	20.7745		2810.7	0.175	0.185	0	0.12	0.10404
			2812.2	312.386	267.018	292.772	290.725	22.7531		2812.2	0.527	0.185	0	0.23733	0.26737
			2813.8	306.539	265.754	295.543	289.279	21.1018		2813.8	0.528	0	0	0.176	0.30484
			2815.3	310.526	267.575	292.751	290.284	21.5815		2815.3	0	0	0	0	0
			2816.8	309.378	266.491	293.608	289.826	21.6922		2816.8	0	0	0	0	0
			2818.4	306.097	268.248	296.422	290.256	19.6635		2818.4	0.176	0.185	0	0.12033	0.10431
			2819.9	309.294	265.772	294.283	289.783	22.1072		2819.9	0.175	0	0	0.05833	0.10104
			2821.5	308.61	269.36	293.902	290.624	19.8293		2821.5	0	0	0	0	0
			2823	312.192	268.303	295.678	292.058	22.1673		2823	0.176	0	0	0.05867	0.10161
			2824.5	308.186	265.198	296.57	289.985	22.2377		2824.5	0.351	0.372	0	0.241	0.20898
			2826.1	309.917	268.638	293.385	290.647	20.7753		2826.1	0	0.372	0	0.124	0.21477
			2827.6	307.032	267.567	299.413	291.337	20.9352		2827.6	0.529	0	0	0.17633	0.30542
			2829.2	311.851	268.11	295.858	291.94	22.1322		2829.2	0.352	0	0	0.11733	0.20323
			2830.7	308.836	269.013	292.571	290.14	20.0225		2830.7	0	0	0	0	0
			2832.2	310.06	267.39	291.79	289.747	21.4083		2832.2	0.354	0.371	0	0.24167	0.20946
			2833.8	309.186	267.386	294.213	290.262	21.1783		2833.8	0.176	0	0	0.05867	0.10161
			2835.3	308.528	267.941	294.664	290.378	20.6302		2835.3	0.176	0.186	0	0.12067	0.10462
			2836.8	310.332	267.534	296.821	291.562	21.8782		2836.8	0.354	0	0	0.118	0.20438
			2838.4	307.117	268.81	290.669	288.865	19.2171		2838.4	0.354	0	0	0.118	0.20438
			2839.9	309.87	267.39	299.075	292.112	22.0795		2839.9	0.176	0	0	0.05867	0.10161
			2841.5	307.575	266.459	294.799	289.611	21.0432		2841.5	0.176	0.371	0	0.18233	0.18558
			2843	309.199	266.828	295.876	290.634	21.6664		2843	0.354	-0.185	0	0.05633	0.27388
			2844.5	310.539	271.725	294.799	292.354	19.5221		2844.5	0.354	0.186	0	0.18	0.17708
			2846.1	309.901	268.467	294.438	290.935	20.9379		2846.1	0	0.185	0	0.06167	0.10681
			2847.6	312.475	267.582	293.897	291.318	22.5573		2847.6	0.53	0.185	0	0.23833	0.269
			2849.2	312.529	269.38	298.948	293.619	22.0626		2849.2	0.176	0	0	0.05867	0.10161
			2850.7	307.979	269.95	294.033	290.654	19.2384		2850.7	0.176	0	0	0.05867	0.10161
			2852.2	309.758	267.032	296.916	291.235	21.9221		2852.2	0.175	0	0	0.05833	0.10104
			2853.8	311.677	264.853	294.663	290.398	23.7016		2853.8	0.176	-0.185	0	-0.003	0.18052
			2855.3	313.345	273.44	297.89	294.892	20.1208		2855.3	0.352	0	0	0.11733	0.20323
			2856.9	312.677	272.968	296.665	294.103	19.9781		2856.9	0.353	0.371	0	0.24133	0.20919
			2858.4	311.757	267.897	297.652	292.435	22.3905		2858.4	0	0	0	0	0
			2859.9	310.558	267.563	297.408	291.843	22.0311		2859.9	0.352	0.185	0	0.179	0.17608
			2861.5	309.631	266.685	296.736	291.017	22.0367		2861.5	0	0.371	0	0.12367	0.2142
			2863	312.192	269.721	297.792	293.235	21.5991		2863	0	0.371	0	0.12367	0.2142
			2864.6	313.724	267.744	294.776	292.081	23.1081		2864.6	0.176	0.186	0	0.12067	0.10462
			2866.1	311.885	267.199	300.72	293.268	23.2564		2866.1	0	0	0	0	0
			2867.6	309.551	272.441	296.579	292.857	18.8329		2867.6	0.175	0.184	0	0.11967	0.10373
			2869.2	315.97	268.837	294.867	293.225	23.6094		2869.2	0	0.185	0	0.06167	0.10681
			2870.7	313.486	267.035	301.736	294.086	24.152		2870.7	0.176	0.186	0	0.12067	0.10462
			2872.3	314.431	265.393	294.438	291.421	24.6578		2872.3	0	0.185	0	0.06167	0.10681
			2873.8	312.892	270.454	297.637	293.661	21.4966		2873.8	0.176	0.185	0	0.12033	0.10431
			2875.3	310.89	270.803	295.181	292.291	20.1991		2875.3	0.353	0.184	0	0.179	0.17655
			2876.9	309.567	269.175	294.664	291.135	20.4259		2876.9	0.175	-0.185	0	-0.00333	0.18002
			2878.4	307.764	270.786	293.385	290.645	18.6407		2878.4	0	0	0	0	0
			2880	311.11	278.561	291.431	293.701	16.3928		2880	0.176	0	0	0.05867	0.10161
			2881.5	312.853	268.814	292.529	291.399	22.0413		2881.5	0.53	0.184	0	0.238	0.26909
			2883	310.878	270.996	294.644	292.173	20.0555		2883	0	0	0	0	0
			2884.6	312.375	270.658	295.678	292.904	20.9964		2884.6	0.177	0	0	0.059	0.10219
			2886.1	313.871	273.104	297.661	294.879	20.5254		2886.1	0	0	0	0	0
			2887.7	304.982	275.721	293.111	291.271	14.717		2887.7	0	0.556	0	0.18533	0.32101
			2889.2	314.572	267.545	296.289	292.802	23.7066		2889.2	0.707	0	0	0.23567	0.40819
			2890.7	315.975	269.345	298.407	294.576	23.5499		2890.7	0.353	0	0	0.11767	0.2038
			2892.3	311.918	272.275	295.992	293.395	19.9487		2892.3	0.352	0	0	0.11733	0.20323
			2893.8	310.429	269.551	296.746	292.242	20.8079		2893.8	0.529	0	0	0.17633	0.30542
			2895.3	313.413	267.549	294.082	291.681	23.0261		2895.3	0.35	0.371	0	0.24033	0.2084
			2896.9	314.607	270.646	299.233	294.829	22.309		2896.9	0	0	0	0	0
			2898.4	313.513	273.738	295.114	294.122	19.9061		2898.4	0	0.185	0.186	0.12367	0.1071
			2900	313.302	272.6	292.772	292.891	20.3513		2900	0	0.185	-0.186	-0.000333333	0.1855
			2901.5	313.096	273.714	299.284	295.365	19.9814		2901.5	0.176	0.185	0.186	0.18233	0.00551
			2903.1	308.88	272.434	294.327	291.88	18.3458		2903.1	0	0.557	0	0.18567	0.32158
			2904.6	312.311	271.913	296.759	293.661	20.3764		2904.6	0	0.184	0	0.06133	0.10623
			2906.1	312.117	270.594	299.849	294.187	21.3328		2906.1	0.351	0	0	0.117	0.20265
			2907.7	309.037	271.564	299.439	293.347	19.4652		2907.7	0	0	0	0	0
			2909.2	315.134	270.46	296.797	294.13	22.4561		2909.2	0.351	0	0	0.117	0.20265
			2910.8	313.276	269.189	300.594	294.353	22.6964		2910.8	0.531	0	0	0.177	0.30657
			2912.3	318.154	270.104	296.797	295.018	24.0743		2912.3	0.176	0	-0.186	-0.00333	0.18102
			2913.8	312.926	270.857	297.013	293.599	21.2413		2913.8	0.176	0.186	0	0.12067	0.10462
			2915.4	312.779	272.636	299.438	294.951	20.4442		2915.4	0.176	0	0	0.05867	0.10161
			2916.9	309.055	274.002	301.339	294.799	18.419		2916.9	0	0	0	0	0
			2918.5	313.871	271.873	294.867	293.537	21.0306		2918.5	0.176	0	0	0.05867	0.10161
			2920	313.973	272.427	301.113	295.838	21.2694		2920	0.353	0	0	0.11767	0.2038
			2921.6	321.258	271.712	294.529	295.833	24.7987		2921.6	0	0	0	0	0
			2923.1	313.551	273.352	298.945	295.283	20.3482		2923.1	0	0	0	0	0
			2924.6	317.101	277.521	296.305	296.976	19.7985		2924.6	0.176	0	0	0.05867	0.10161
			2926.2	315.908	271.893	297.866	295.222	22.1263		2926.2	0.353	0	0	0.11767	0.2038
			2927.7	314.502	270.262	298.948	294.571	22.4425		2927.7	0	0.185	0.186	0.12367	0.1071
			2929.3	318.857	274.092	293.695	295.548	22.4399		2929.3	0.177	0	0	0.059	0.10219
			2930.8	313.94	276.677	299.413	296.677	18.7816		2930.8	0	0	0	0	0
			2932.3	315.908	270.827	296.641	294.459	22.6196		2932.3	0.176	0	0	0.05867	0.10161
			2933.9	316.633	276.197	298.562	297.131	20.256		2933.9	0.353	0	0	0.11767	0.2038
			2935.4	319.482	273.352	295.36	296.065	23.0731		2935.4	0	0	0	0	0
			2937	314.012	272.666	304.036	296.905	21.5758		2937	0.176	0.185	0	0.12033	0.10431
			2938.5	316.356	276.436	295.945	296.246	19.9617		2938.5	0	0.371	0	0.12367	0.2142
			2940	313.834	272.448	299.156	295.146	20.9824		2940	0	0.371	0	0.12367	0.2142
			2941.6	315.768	277.351	294.889	296.003	19.2327		2941.6	0	0	0	0	0
			2943.1	315.413	270.646	295.951	294.003	22.447		2943.1	0.176	0	0	0.05867	0.10161
			2944.7	319.377	272.572	297.719	296.556	23.4242		2944.7	0	0.185	0	0.06167	0.10681
			2946.2	314.01	272.268	296.892	294.39	20.9832		2946.2	0.352	0	0	0.11733	0.20323
			2947.7	320.985	274.738	299.721	298.481	23.1484		2947.7	0.528	0.371	0	0.29967	0.27113
			2949.3	315.452	275.35	298.301	296.368	20.1208		2949.3	0.351	0.185	0	0.17867	0.17559
			2950.8	316.161	272.55	299.438	296.05	22.0021		2950.8	0.176	0	0	0.05867	0.10161
			2952.4	319.131	273.345	296.235	296.237	22.893		2952.4	0.702	0	0	0.234	0.4053
			2953.9	315.169	271.002	295.969	294.047	22.1462		2953.9	0.53	0	0	0.17667	0.306
			2955.4	318.028	277.883	297.622	297.844	20.0734		2955.4	0.175	0	0	0.05833	0.10104
			2957	319.542	273.762	299.567	297.624	22.9518		2957	0.176	0.185	0	0.12033	0.10431
			2958.5	314.713	276.818	298.382	296.638	19.0076		2958.5	0.176	0	0	0.05867	0.10161
			2960.1	316.933	279.402	295.092	297.142	18.8493		2960.1	0	0	0	0	0
			2961.6	316.888	274.109	295.719	295.572	21.3899		2961.6	0.177	0	0	0.059	0.10219
			2963.1	317.424	273.156	298.413	296.331	22.2073		2963.1	0.177	0	0	0.059	0.10219
			2964.7	314.783	278.934	297.695	297.137	17.931		2964.7	0.176	0.186	0	0.12067	0.10462
			2966.2	313.204	274.223	298.152	295.193	19.6582		2966.2	0.351	0.186	0	0.179	0.1756
			2967.8	316.047	276.255	298.718	297.007	19.9511		2967.8	0	0.372	0	0.124	0.21477
			2969.3	317.526	274.635	298.592	296.918	21.4945		2969.3	0.353	0	0	0.11767	0.2038
			2970.8	317.007	278.742	297.156	297.635	19.137		2970.8	0.176	0.371	0	0.18233	0.18558
			2972.4	316.859	271.512	295.858	294.743	22.6941		2972.4	0	0	0	0	0
			2973.9	314.502	276.304	302.349	297.718	19.5155		2973.9	0.353	0	0	0.11767	0.2038
			2975.5	318.38	280.739	302.653	300.591	18.9051		2975.5	0.176	0.185	-0.186	0.05833	0.21165
			2977	318.178	279.668	298.227	298.691	19.2592		2977	0.177	0	0	0.059	0.10219
			2978.5	313.482	274.043	297.899	295.141	19.8636		2978.5	0	0.186	0	0.062	0.10739
			2980.1	322.313	276.838	307.335	302.162	23.1746		2980.1	0	0	0	0	0
			2981.6	317.174	277.372	298.667	297.738	19.9173		2981.6	0.352	0	0	0.11733	0.20323
			2983.2	315.203	276.206	297.841	296.417	19.5375		2983.2	0.352	0	0	0.11733	0.20323
			2984.7	317.415	275.187	299.541	297.381	21.1967		2984.7	0.352	0	0	0.11733	0.20323
			2986.2	321.546	276.577	302.266	300.13	22.5605		2986.2	0.176	0	0	0.05867	0.10161
			2987.8	317.304	279.259	302.39	299.651	19.1698		2987.8	0.176	0.37	0	0.182	0.18507
			2989.3	320.573	275.503	303.165	299.747	22.7286		2989.3	0.176	0.186	0	0.12067	0.10462
			2990.9	314.819	277.149	300.493	297.487	19.0141		2990.9	0	0.371	0	0.12367	0.2142
			2992.4	319.009	280.597	297.311	298.972	19.2598		2992.4	0.351	0.558	0	0.303	0.28208
			2993.9	317.332	277.18	303.791	299.434	20.4275		2993.9	0.352	0	0	0.11733	0.20323
			2995.4	313.62	278.618	304.13	298.789	18.1018		2995.4	0	0	0	0	0
			2997	319.124	280.829	302.058	300.67	19.1852		2997	0	0	0	0	0
			2998.5	317.452	277.797	303.176	299.475	20.0849		2998.5	0.176	0.372	0	0.18267	0.18609
			3000.1	318.833	279.741	298.977	299.184	19.5468		3000.1	0.352	0.186	0	0.17933	0.17609
			3001.6	317.203	280.998	296.916	298.372	18.1464		3001.6	0	0	0.186	0.062	0.10739
			3003.1	319.047	275.124	299.002	297.724	21.9894		3003.1	0	0.185	0	0.06167	0.10681
			3004.7	317.675	276.657	302.946	299.093	20.7787		3004.7	0	0	0	0	0
			3006.2	319.812	278.325	302.529	300.222	20.8395		3006.2	0.176	0	0	0.05867	0.10161
			3007.8	317.035	281.281	303.098	300.471	18.0211		3007.8	0	0	0	0	0
			3009.3	321.497	281.877	299.438	300.937	19.8525		3009.3	0	0.185	0	0.06167	0.10681
			3010.8	317.979	279.885	301.213	299.692	19.0925		3010.8	0.352	0.185	0	0.179	0.17608
			3012.4	318.819	279.499	297.71	298.676	19.6778		3012.4	0	0	0	0	0
			3013.9	322.544	280.778	301.627	301.65	20.883		3013.9	0.35	0	0	0.11667	0.20207
			3015.5	319.438	283.643	298.92	300.667	17.9613		3015.5	0	0	0	0	0
			3017	318.819	279.236	301.862	299.972	19.859		3017	0.176	0.558	0	0.24467	0.28527
			3018.6	318.632	281.294	299.696	299.874	18.6696		3018.6	0.352	0	0	0.11733	0.20323
			3020.1	320.711	281.307	298.797	300.272	19.7433		3020.1	0	0	0	0	0
			3021.6	322.638	281.642	303.013	302.431	20.5042		3021.6	0	0.184	0	0.06133	0.10623
			3023.2	323.275	280.998	305.894	303.389	21.2495		3023.2	0	0	0	0	0
			3024.7	315.98	276.657	302.113	298.25	19.9441		3024.7	0.352	0	-0.186	0.05533	0.27323
			3026.3	315.383	280.303	300.26	298.649	17.5954		3026.3	0	0	0	0	0
			3027.8	319.062	283.325	301.186	301.191	17.8685		3027.8	0.176	0	0	0.05867	0.10161
			3029.3	317.75	282.072	304.965	301.596	18.0761		3029.3	0.175	0	0	0.05833	0.10104
			3030.9	316.398	279.608	304.274	300.093	18.7479		3030.9	0	0	0	0	0
			3032.4	314.432	280.907	305.415	300.251	17.3487		3032.4	0.175	0	0	0.05833	0.10104
			3034	319.542	282.516	303.922	301.993	18.5882		3034	0.176	0.185	0	0.12033	0.10431
			3035.5	320.221	280.972	302.101	301.098	19.6437		3035.5	0	0.185	0	0.06167	0.10681
			3037.1	319.147	281.192	298.314	299.551	19.0077		3037.1	0	0	0	0	0
			3038.6	318.342	282.003	298.128	299.491	18.2078		3038.6	0.351	0	0	0.117	0.20265
			3040.1	318.105	283.734	300.057	300.632	17.1927		3040.1	0	0.185	0	0.06167	0.10681
			3041.7	319.987	280.291	302.79	301.023	19.9069		3041.7	0	0.185	0	0.06167	0.10681
			3043.2	316.192	282.392	304.605	301.063	17.1761		3043.2	0	0	0	0	0
			3044.8	315.704	282.448	302.031	300.061	16.7153		3044.8	0	0.184	0	0.06133	0.10623
			3046.3	320.885	280.637	301.186	300.903	20.1255		3046.3	0	0	0	0	0
			3047.8	320.888	279.33	300.237	300.152	20.7791		3047.8	0.353	0.371	0	0.24133	0.20919
			3049.4	318.317	281.139	302.666	300.707	18.6662		3049.4	0	0.185	0	0.06167	0.10681
			3050.9	316.669	279.907	303.554	300.043	18.6307		3050.9	0.176	0.37	0	0.182	0.18507
			3052.5	320.145	280.104	301.179	300.476	20.0297		3052.5	0.176	0	0	0.05867	0.10161
			3054	320.261	280.47	302.681	301.137	19.9404		3054	0.352	0.185	0	0.179	0.17608
			3055.5	322.679	281.655	299.669	301.334	20.5626		3055.5	0	0.186	0	0.062	0.10739
			3057.1	318.166	282.058	304.6	301.608	18.239		3057.1	0.175	0	0	0.05833	0.10104
			3058.6	317.035	283.613	298.822	299.823	16.7335		3058.6	0.529	0	0	0.17633	0.30542
			3060.2	322.625	281.1	303.762	302.496	20.7914		3060.2	0	-0.185	0	-0.06167	0.10681
			3061.7	321.65	280.054	302.266	301.323	20.814		3061.7	0	0.185	0	0.06167	0.10681
[truncated: 834 more rows]

## Sheet: Supplementary Fig. 11
Supplementary Fig. 11b (red line)							Supplementary Fig. 11b (black line)
Time (h)	Sample 1	Sample 2	Sample 3	mean	SD		Sample 1	Sample 2	Sample 3	mean	SD
0	1.59	1.57	2.5	1.88667	0.53126		2.02	2.07	3.01	2.36667	0.5577
3	2.38	6.35	5.83	4.85333	2.15769		3.78	4.68	5.28	4.58	0.75498
6	7.14	7.94	6.67	7.25	0.64211		8.65	8.67	8.86	8.72667	0.1159
9	17.46	15.08	18.33	16.9567	1.68245		17.24	18.36	16.37	17.3233	0.99761
12	33.33	38.89	40.83	37.6833	3.89288		37.97	37.5	31.35	35.6067	3.69386
15	52.38	58.73	58.33	56.48	3.55633		57.38	55.32	58.59	57.0967	1.65331
18	82.54	86.51	79.17	82.74	3.67408		88.33	90.5	89.86	89.5633	1.115
21	95.86	95.24	94.17	95.09	0.85493		92.86	93.52	93.59	93.3233	0.40278
24	96.52	97.64	97.5	97.22	0.61025		95.15	94.44	95.47	95.02	0.52716

## Sheet: Supplementary Fig. 12
Supplementary Fig. 12b			Supplementary Fig. 12b			Supplementary Fig. 12c							Supplementary Fig. 12d
Wavelength (nm)	Fluorescence intensity (a.u.) (green line)		Wavelength (nm)	Fluorescence intensity (a.u.) (red line)		Fluorescence intensity (arb. units) (green line)							Fluorescence intensity (arb. units) (green line)
475	23.4044		475	8.75568		Concentration (×a0)	Sample 1	Sample 2	Sample 3	mean	SD		Time (day)	simple1	simple2	simple3	simple4	simple5	mean	SD
475.5	19.3131		475.5	8.53946		0.02	0.03525	0.07181	13.8424	13.6992	0.16321		0	0.2064	0.22325	0.22969	0.25141	0.23904	0.22996	0.0169
476	17.3131		476	8.40427		0.015	9.86562	9.83724	9.44281	9.71522	0.23634		1	0.2371	0.26477	0.26661	0.26496	0.29269	0.26523	0.01967
476.5	16.9318		476.5	8.39228		0.01	6.2174	5.92395	5.64051	5.92729	0.28846		2	0.28376	0.32126	0.31322	0.31766	0.3355	0.31428	0.01899
477	17.2465		477	8.30119		0.005	2.55313	2.26388	2.17378	2.33026	0.1982		3	0.33742	0.38546	0.17569	0.18301	0.17139	0.25059	0.10269
477.5	17.3882		477.5	8.18916		0.003	1.02668	0.89455	0.87047	0.93056	0.0841		4	0.16695	0.1821	0.19219	0.20452	0.18289	0.18573	0.01386
478	17.6187		478	8.15219		0.002	0.50504	0.30194	0.2497	0.35223	0.1349		5	0.19644	0.19365	0.19984	0.2008	0.19901	0.19795	0.0029
478.5	18.0593		478.5	8.16865		0.0015	0.11788	0.05314	0.01813	0.06305	0.05061		6	0.19899	0.21174	0.1929	0.23668	0.24122	0.21631	0.02182
479	18.755		479	8.31114									7	0.23224	0.23051	0.20794	0.22316	0.21603	0.22198	0.01015
479.5	19.7485		479.5	8.66898		Supplementary Fig. 12c							8	0.23839	0.24571	0.24479	0.22688	0.25344	0.24184	0.00992
480	20.9166		480	9.00681		Fluorescence intensity (arb. units) (red line)
480.5	22.2125		480.5	9.27535		Concentration (×a0)	Sample 1	Sample 2	Sample 3	mean	SD		Supplementary Fig. 12d
481	23.4997		481	9.47467		0.02	12.8016	12.4622	12.4426	12.5688	0.20185		Fluorescence intensity (arb. units) (red line)
481.5	24.8999		481.5	9.56998		0.015	9.08469	9.07964	8.95629	9.04021	0.07272		Time (day)	simple1	simple2	simple3	simple4	simple5	mean	SD
482	26.5269		482	9.61447		0.01	5.78295	5.61707	5.66936	5.68979	0.08481		0	0.13069	0.16654	0.15021	0.18604	0.20569	0.16783	0.0294
482.5	28.5041		482.5	9.71359		0.005	2.63652	2.66686	2.42098	2.57479	0.13406		1	0.2579	0.24145	0.26451	0.15015	0.15013	0.21283	0.05784
483	30.7813		483	9.85757		0.003	1.27667	1.19764	1.12771	1.20067	0.07452		2	0.14051	0.2189	0.18949	0.18265	0.17624	0.18156	0.02816
483.5	33.4439		483.5	10.0832		0.002	0.34317	0.4309	0.39567	0.38991	0.04415		3	0.29374	0.25789	0.25444	0.29708	0.32605	0.28584	0.02989
484	36.4069		484	10.3292		0.0015	0.03886	0.01014	0.02198	0.02366	0.01443		4	0.30329	0.37836	0.37161	0.32934	0.2055	0.31762	0.06985
484.5	39.4486		484.5	10.6477									5	0.24766	0.20866	0.25789	0.25444	0.29708	0.25315	0.03148
485	42.1928		485	10.9735									6	0.30329	0.37836	0.37161	0.32934	0.2055	0.31762	0.06985
485.5	44.6214		485.5	11.2515									7	0.24766	0.30352	0.29422	0.22852	0.25795	0.26637	0.03166
486	46.8818		486	11.4814									8	0.24464	0.22124	0.21232	0.25795	0.25141	0.23751	0.01976
486.5	49.1972		486.5	11.7775
487	51.543		487	12.0263
487.5	54.1007		487.5	12.3029
488	57.0697		488	12.6286
488.5	60.806		488.5	12.9035
489	65.1764		489	13.1284
489.5	69.9661		489.5	13.4678
490	74.9632		490	13.8619
490.5	80.2215		490.5	14.2568
491	85.5856		491	14.6478
491.5	90.9544		491.5	14.9835
492	96.3258		492	15.1667
492.5	101.905		492.5	15.3488
493	107.66		493	15.5634
493.5	113.567		493.5	15.72
494	119.541		494	15.9165
494.5	125.647		494.5	16.2146
495	131.887		495	16.4798
495.5	138.32		495.5	16.8699
496	145.005		496	17.308
496.5	152.059		496.5	17.63
497	159.614		497	17.8878
497.5	167.483		497.5	18.1841
498	175.139		498	18.4268
498.5	182.237		498.5	18.7364
499	189.035		499	19.1851
499.5	195.98		499.5	19.6138
500	203.095		500	19.9529
500.5	210.269		500.5	20.2843
501	217.536		501	20.5077
501.5	225.297		501.5	20.5739
502	233.706		502	20.6387
502.5	242.476		502.5	20.7476
503	251.152		503	20.8064
503.5	259.894		503.5	20.9861
504	269.085		504	21.3557
504.5	278.924		504.5	21.6383
505	289		505	21.8894
505.5	298.888		505.5	22.1457
506	308.205		506	22.2941
506.5	316.838		506.5	22.3833
507	324.443		507	22.5183
507.5	331.091		507.5	22.6428
508	337.401		508	22.8182
508.5	344.569		508.5	23.0663
509	353.08		509	23.4094
509.5	362.41		509.5	23.7447
510	371.568		510	24.0624
510.5	379.914		510.5	24.3787
511	387.557		511	24.6441
511.5	395.041		511.5	24.8424
512	403.064		512	24.9851
512.5	411.512		512.5	25.0773
513	420.196		513	25.1389
513.5	429.002		513.5	25.1741
514	437.901		514	25.2504
514.5	445.997		514.5	25.4197
515	452.446		515	25.5856
515.5	457.411		515.5	25.7477
516	462.34		516	25.9205
516.5	468.62		516.5	25.8826
517	476.906		517	25.7035
517.5	486.513		517.5	25.619
518	496.389		518	25.6394
518.5	505.474		518.5	25.8206
519	513.458		519	26.2461
519.5	520.206		519.5	26.5634
520	525.757		520	26.5862
520.5	530.55		520.5	26.3966
521	535.168		521	26.1751
521.5	540.137		521.5	26.1165
522	545.545		522	26.2997
522.5	551.164		522.5	26.7033
523	556.506		523	27.1434
523.5	560.961		523.5	27.4331
524	564.169		524	27.6322
524.5	566.316		524.5	27.8502
525	568.445		525	28.0809
525.5	571.547		525.5	28.3036
526	575.659		526	28.5781
526.5	580.184		526.5	28.8334
527	584.331		527	29.1366
527.5	588.002		527.5	29.6227
528	590.808		528	30.1799
528.5	592.803		528.5	30.7226
529	593.784		529	31.1393
529.5	594.261		529.5	31.2353
530	594.763		530	31.0462
530.5	595.89		530.5	30.773
531	597.055		531	30.5271
531.5	597.377		531.5	30.5143
532	596.565		532	30.6524
532.5	595.471		532.5	30.8483
533	594.346		533	30.9619
533.5	593.171		533.5	31.01
534	591.586		534	31.008
534.5	589.827		534.5	31.0641
535	587.864		535	31.1694
535.5	586.055		535.5	31.3917
536	584.116		536	31.6204
536.5	581.934		536.5	31.7452
537	579.465		537	31.8223
537.5	577.125		537.5	31.8734
538	574.809		538	31.8823
538.5	572.278		538.5	31.9681
539	569.467		539	32.1629
539.5	566.39		539.5	32.4113
540	562.749		540	32.7338
540.5	558.507		540.5	32.995
541	554.112		541	33.174
541.5	549.904		541.5	33.3067
542	545.87		542	33.505
542.5	541.922		542.5	33.8052
543	538.522		543	34.2796
543.5	535.813		543.5	34.8882
544	533.166		544	35.5744
544.5	529.432		544.5	36.2677
545	524.543		545	36.9867
545.5	519.413		545.5	37.6398
546	515.03		546	38.2577
546.5	511.1		546.5	38.8783
547	507.224		547	39.4294
547.5	503.057		547.5	40.0055
548	499.06		548	40.802
548.5	495.032		548.5	41.7527
549	490.786		549	42.8589
549.5	485.828		549.5	44.1587
550	481.238		550	45.3814
550.5	477.66		550.5	46.5282
551	474.932		551	47.7206
551.5	471.555		551.5	48.906
552	467.153		552	50.1991
552.5	462.016		552.5	51.7127
553	456.74		553	53.2675
553.5	451.105		553.5	54.8441
554	445.495		554	56.4016
554.5	440.187		554.5	57.7956
555	435.869		555	59.2554
555.5	432.124		555.5	60.9124
556	428.476		556	62.8397
556.5	424.45		556.5	65.1645
557	420.537		557	67.7562
557.5	416.545		557.5	70.1899
558	411.966		558	72.5489
558.5	406.498		558.5	74.6521
559	401.198		559	76.7749
559.5	396.373		559.5	79.1327
560	391.841		560	81.8199
560.5	387.148		560.5	84.6463
561	382.622		561	87.7723
561.5	378.272		561.5	90.8905
562	374.081		562	94.1581
562.5	369.679		562.5	97.633
563	365.09		563	101.341
563.5	360.437		563.5	105.184
564	355.91		564	109.246
564.5	351.315		564.5	113.275
565	346.284		565	117.406
565.5	340.569		565.5	121.774
566	334.614		566	126.516
566.5	328.653		566.5	131.614
567	323.127		567	136.916
567.5	318.133		567.5	142.399
568	313.994		568	147.826
568.5	310.476		568.5	153.107
569	307.32		569	158.437
569.5	304.076		569.5	163.926
570	300.743		570	169.571
570.5	297.543		570.5	175.562
571	294.821		571	181.807
571.5	292.062		571.5	187.984
572	288.669		572	194.374
572.5	284.319		572.5	200.976
573	279.563		573	207.849
573.5	274.556		573.5	214.996
574	269.453		574	222.818
574.5	264.219		574.5	231.248
575	259.443		575	240.482
575.5	255.108		575.5	250.041
576	250.937		576	260.062
576.5	246.53		576.5	269.779
577	241.952		577	279.161
577.5	237.64		577.5	288.187
578	233.969		578	297.496
578.5	230.887		578.5	307.172
579	227.828		579	317.873
579.5	224.423		579.5	329.558
580	220.67		580	341.937
580.5	216.77		580.5	354.407
581	212.862		581	366.733
581.5	209.236		581.5	378.553
582	206.06		582	389.797
582.5	203.484		582.5	401.256
583	201.092		583	413.46
583.5	198.626		583.5	426.341
584	195.597		584	439.447
584.5	192.35		584.5	452.543
585	189.276		585	464.63
585.5	186.795		585.5	476.107
586	184.455		586	487.486
586.5	182.161		586.5	499.248
587	179.848		587	511.063
587.5	177.477		587.5	522.7
588	174.552		588	533.705
588.5	171.104		588.5	544.455
589	167.334		589	554.811
589.5	163.706		589.5	565.494
590	160.227		590	576.145
590.5	157.172		590.5	585.742
591	154.462		591	594.006
591.5	152.303		591.5	601.339
592	150.388		592	607.502
592.5	148.415		592.5	613.223
593	145.845		593	618.749
593.5	142.796		593.5	623.518
594	139.479		594	627.568
594.5	136.224		594.5	631.004
595	132.966		595	633.776
595.5	130.058		595.5	635.602
596	127.554		596	636.485
596.5	125.364		596.5	636.837
597	122.738		597	636.541
597.5	119.43		597.5	635.042
598	115.606		598	632.634
598.5	112.103		598.5	629.029
599	109.286		599	623.822
599.5	107.373		599.5	618.372
600	106.18		600	612.801
600.5	105.549		600.5	606.768
601	105.006		601	600.218
601.5	104.097		601.5	593.085
602	102.358		602	584.47
602.5	99.7098		602.5	575.449
603	96.6606		603	566.054
603.5	93.7876		603.5	556.634
604	91.3349		604	546.498
604.5	89.2063		604.5	536.885
605	87.4913		605	526.946
605.5	86.1937		605.5	516.885
606	85.1768		606	506.178
606.5	84.2033		606.5	495.225
607	83.1343		607	483.008
607.5	81.9013		607.5	471.244
608	80.586		608	459.902
608.5	79.2343		608.5	449.187
609	77.7814		609	438.454
609.5	76.1346		609.5	427.839
610	74.5226		610	416.168
610.5	73.1505		610.5	404.427
611	71.9361		611	392.643
611.5	70.5281		611.5	381.368
612	68.7599		612	370.597
612.5	66.7972		612.5	360.648
613	64.8514		613	350.72
613.5	63.1179		613.5	340.788
614	61.49		614	330.891
614.5	59.9382		614.5	320.991
615	58.4854		615	310.964
615.5	57.1818		615.5	301.613
616	55.944		616	292.423
616.5	54.6761		616.5	283.251
617	53.4459		617	274.334
617.5	52.2345		617.5	265.571
618	51.0379		618	256.236
618.5	49.7907		618.5	247.672
619	48.5621		619	239.589
619.5	47.4285		619.5	231.692
620	46.4017		620	224.517
620.5	45.3358		620.5	218.346
621	44.2054		621	212.188
621.5	43.1404		621.5	206.492
622	42.2919		622	200.915
622.5	41.5463		622.5	194.997
623	40.7076		623	188.783
623.5	39.6392		623.5	182.817
624	38.5465		624	176.794
624.5	37.6125		624.5	171.042
625	36.8184		625	165.76
625.5	35.8903		625.5	160.596
626	34.7333		626	155.607
626.5	33.5667		626.5	150.917
627	32.5454		627	146.533
627.5	31.6199		627.5	142.5
628	30.6512		628	138.816
628.5	29.7644		628.5	135.371
629	29.0485		629	132.114
629.5	28.4802		629.5	128.988
630	27.8409		630	125.773
630.5	27.0435		630.5	122.519
631	26.1592		631	119.118
631.5	25.3354		631.5	115.698
632	24.5863		632	112.424
632.5	23.8388		632.5	109.427
633	23.162		633	106.67
633.5	22.6121		633.5	104.121
634	22.0999		634	101.506
634.5	21.4393		634.5	98.8762
635	20.6937		635	96.4439
635.5	19.9797		635.5	94.1679
636	19.4248		636	92.0222
636.5	18.9419		636.5	89.8159
637	18.5562		637	87.3275
637.5	18.1747		637.5	84.6955
638	17.8525		638	82.4358
638.5	17.4935		638.5	80.4532
639	17.1121		639	78.8989
639.5	16.6646		639.5	77.413
640	16.2934		640	75.68
640.5	16.036		640.5	73.6097
641	15.8376		641	71.6719
641.5	15.5408		641.5	69.8207
642	15.1328		642	68.2295
642.5	14.7127		642.5	66.7807
643	14.4182		643	65.296
643.5	14.2484		643.5	63.7245
644	14.101		644	62.2953
644.5	13.8239		644.5	60.9775
645	13.3562		645	59.8129
645.5	12.7992		645.5	58.6874
646	12.2197		646	57.5699
646.5	11.6402		646.5	56.3156
647	11.0454		647	55.0093
647.5	10.5556		647.5	53.6338
648	10.2742		648	52.1277
648.5	10.1405		648.5	50.6417
649	9.95912		649	49.2547
649.5	9.56893		649.5	47.8695
650	9.0534		650	46.6546
650.5	8.58847		650.5	45.556
651	8.28083		651	44.4885
651.5	8.12268		651.5	43.4019
652	8.07226		652	42.362
652.5	8.05484		652.5	41.2646
653	7.97473		653	40.2677
653.5	7.77138		653.5	39.3368
654	7.48235		654	38.5059
654.5	7.18774		654.5	37.6036
655	6.93849		655	36.6606
655.5	6.6837		655.5	35.5892
656	6.37045		656	34.4687
656.5	5.96534		656.5	33.4053
657	5.48355		657	32.5518
657.5	4.97687		657.5	31.734
658	4.49483		658	30.9305
658.5	4.11709		658.5	29.9796
659	3.88104		659	28.865
659.5	3.79495		659.5	27.7475
660	3.79728		660	26.7773
660.5	3.74917		660.5	25.931
661	3.60441		661	25.2822
661.5	3.33137		661.5	24.7662
662	3.04622		662	24.1965
662.5	2.80274		662.5	23.5692
663	2.65196		663	22.875
663.5	2.53128		663.5	22.1425
664	2.39999		664	21.4114
664.5	2.21947		664.5	20.7326
665	2.02072		665	20.2022
665.5	1.77372		665.5	19.768
666	1.5453		666	19.3235
666.5	1.37886		666.5	18.7967
667	1.31685		667	18.1272
667.5	1.21351		667.5	17.3592
668	1.0604		668	16.623
668.5	0.88607		668.5	15.9807
669	0.80206		669	15.425
669.5	0.7387		669.5	14.9475
670	0.66922		670	14.4647
670.5	0.57956		670.5	13.9845
671	0.53085		671	13.5093
671.5	0.53957		671.5	13.0424
672	0.58439		672	12.631
672.5	0.608		672.5	12.296
673	0.6058		673	11.9205
673.5	0.57507		673.5	11.5917
674	0.53037		674	11.204
674.5	0.43775		674.5	10.7645
675	0.30632		675	10.2736
675.5	0.17426		675.5	9.85084
676	0.09932		676	9.44464
676.5	0.09174		676.5	9.1376
677	0.14014		677	8.87538
677.5	0.19807		677.5	8.64394
678	0.22159		678	8.31414
678.5	0.19802		678.5	7.97328
679	0.13904		679	7.58641
679.5	0.07969		679.5	7.19873
680	0.03203		680	6.83243
680.5	0.0152		680.5	6.53298
681	0.03001		681	6.25798
681.5	0.06717		681.5	6.02725
682	0.09681		682	5.84891
682.5	0.10712		682.5	5.66981
683	0.09617		683	5.53761
683.5	0.07081		683.5	5.43089
684	0.029		684	5.32148
684.5	0.00147		684.5	5.16844
685	0.00557		685	5.00331
685.5	0.02723		685.5	4.80181
686	0.02256		686	4.65793
686.5	-0.00792		686.5	4.54548
687	-0.03928		687	4.46184
687.5	-0.04624		687.5	4.39649
688	-0.04301		688	4.35916
688.5	-0.02282		688.5	4.28334
689	0.00639		689	4.21007
689.5	0.03085		689.5	4.15013
690	0.01095		690	4.08495
690.5	-0.0525		690.5	3.99043
691	-0.13767		691	3.91294
691.5	-0.19664		691.5	3.81465
692	-0.21728		692	3.72646
692.5	-0.19645		692.5	3.69691
693	-0.14907		693	3.6732
693.5	-0.07407		693.5	3.5985
694	-0.00397		694	3.50179
694.5	0.03295		694.5	3.36371
695	0.02374		695	3.20317
695.5	0.00462		695.5	3.11751
696	-0.0041		696	3.09762
696.5	0		696.5	3.0675
697	0		697	3.00846
697.5	0		697.5	2.86566
698	0		698	2.62275
698.5	0		698.5	2.39046
699	0		699	2.19541
699.5	0		699.5	2.0741
700	0		700

## Sheet: Supplementary Fig. 16
Supplementary Fig. 16a			Supplementary Fig. 16c			Supplementary Fig. 16e			Supplementary Fig. 16b
Wavelength (nm)	Absorbance		Wavelength (nm)	Absorbance		Wavelength (nm)	Absorbance		The removal of the free GOx
400.005	0.0077		600.001	0.00357		700.016	0.04235			absorbance (280 nm)
399.504	0.00776		599.483	0.00357		699.513	0.04247		Removal times	Sample1	Sample2	Sample3	mean	SD
399.003	0.00773		599.003	0.00351		699.01	0.04249		0	0.0751	0.0739	0.0755	0.07483	0.000832666
398.501	0.00781		598.485	0.00358		698.508	0.04252		1	0.02288	0.01961	0.02418	0.02222	0.00235
398	0.00792		598.004	0.00348		698.005	0.04269		2	0.00761	0.01031	0.01079	0.00957	0.00171
397.498	0.00798		597.487	0.00361		697.502	0.04276		3	0.00442	0.00345	0.00394	0.00393	0.000482245
396.997	0.00813		597.006	0.00349		696.999	0.04311		4	0.00271	0.0029	0.00264	0.00275	0.000137607
396.495	0.00814		596.488	0.00365		696.496	0.04289		5	0.00112	0.00291	0.00203	0.00202	0.000895291
395.994	0.00827		596.007	0.00349		695.993	0.04333
395.492	0.00832		595.489	0.00369		695.49	0.04306		Supplementary Fig. 16d
394.991	0.00839		595.007	0.00367		694.986	0.04323		The removal of the free HRP
394.489	0.00865		594.489	0.00364		694.483	0.0434			absorbance (403 nm)
393.987	0.00868		594.008	0.00369		694.015	0.04343		Removal times	Sample1	Sample2	Sample3	mean	SD
393.486	0.00865		593.49	0.00373		693.512	0.0435		0	0.0771	0.0768	0.0775	0.07713	0.000351188
392.984	0.00868		593.008	0.00377		693.008	0.04336		1	0.01757	0.01828	0.01858	0.01814	0.00051752
392.482	0.00869		592.49	0.00369		692.504	0.04341		2	0.00688	0.00749	0.00795	0.00744	0.000533943
392.019	0.00895		592.008	0.00358		692.001	0.04357		3	0.00777	0.00377	0.00424	0.00526	0.00219
391.517	0.00908		591.49	0.0036		691.497	0.04371		4	0.00398	0.00253	0.0022	0.0029	0.000950686
391.015	0.009		591.008	0.00355		690.993	0.04377		5	0.0025	0.002	0.00236	0.00228	0.000256752
390.513	0.00908		590.489	0.00326		690.489	0.04394
390.011	0.00914		590.007	0.00351		689.985	0.04443		Supplementary Fig. 16f
389.509	0.00925		589.489	0.00346		689.516	0.04454		The removal of the free L-Arginine
389.007	0.00927		589.007	0.00347		689.012	0.04417			absorbance (530nm)
388.505	0.00931		588.488	0.00355		688.508	0.04435		Removal times	Sample1	Sample2	Sample3	mean	SD
388.003	0.0094		588.006	0.00359		688.003	0.04444		0	0.7812	0.7801	0.7822	0.78117	0.00105
387.5	0.00945		587.487	0.00377		687.499	0.04445		1	0.2181	0.24451	0.24517	0.23592	0.01544
386.998	0.00958		587.004	0.00382		686.994	0.04469		2	0.1426	0.1432	0.1457	0.14383	0.00164
386.496	0.00963		586.485	0.00398		686.489	0.04426		3	0.0286	0.0288	0.0302	0.0292	0.00087178
385.993	0.00975		586.003	0.00394		685.985	0.04477		4	0.0124	0.0127	0.0197	0.01493	0.00413
385.491	0.0098		585.483	0.00393		685.516	0.04462		5	0.00409	0.00981	0.0064	0.00677	0.00288
384.989	0.00982		585.001	0.00382		685.011	0.04457
384.486	0.00992		584.482	0.00386		684.506	0.04501
383.984	0.00983		583.999	0.00368		684.001	0.0451
383.481	0.00981		583.516	0.00372		683.496	0.0447
383.017	0.00993		582.997	0.00362		682.99	0.04518
382.515	0.00991		582.514	0.0037		682.485	0.04518
382.012	0.01004		581.994	0.00347		682.016	0.04531
381.509	0.00988		581.511	0.0036		681.51	0.04517
381.007	0.00985		580.991	0.00375		681.005	0.04523
380.504	0.00988		580.508	0.00361		680.499	0.04522
380.001	0.00987		579.988	0.00365		679.993	0.04564
379.498	0.00984		579.505	0.00373		679.488	0.04549
378.995	0.00971		578.985	0.00377		679.018	0.0453
378.492	0.00967		578.502	0.00369		678.512	0.04545
377.99	0.00976		578.018	0.00386		678.006	0.04552
377.487	0.00981		577.498	0.00402		677.5	0.04575
376.984	0.00977		577.015	0.00407		676.994	0.04574
376.519	0.0097		576.494	0.00428		676.487	0.04574
376.016	0.0096		576.01	0.00431		676.017	0.04565
375.513	0.00973		575.49	0.0045		675.511	0.04602
375.01	0.00971		575.006	0.00454		675.004	0.046
374.507	0.00966		574.485	0.0046		674.497	0.04623
374.003	0.00958		574.002	0.00482		673.991	0.04637
373.5	0.00959		573.518	0.00478		673.484	0.04627
372.997	0.00955		572.997	0.00496		673.013	0.04633
372.493	0.00959		572.513	0.00483		672.507	0.04671
371.99	0.00955		571.992	0.00505		672	0.04679
371.487	0.00942		571.508	0.00511		671.492	0.04676
370.983	0.00957		570.986	0.0052		670.985	0.04652
370.518	0.00937		570.502	0.00522		670.514	0.04713
370.015	0.00931		570.018	0.00529		670.007	0.04697
369.511	0.00921		569.496	0.00528		669.5	0.04704
369.007	0.00938		569.012	0.00534		668.992	0.04718
368.504	0.00928		568.49	0.00542		668.485	0.04719
368	0.00904		568.006	0.00536		668.013	0.0475
367.496	0.0089		567.484	0.00543		667.506	0.04728
366.993	0.00896		567	0.0054		666.998	0.04735
366.489	0.00885		566.515	0.00556		666.49	0.04736
365.985	0.00876		565.993	0.00556		665.982	0.04738
365.481	0.00876		565.508	0.00547		665.51	0.04721
365.016	0.00882		564.986	0.0055		665.002	0.04756
364.512	0.00866		564.501	0.00568		664.494	0.04774
364.008	0.00878		564.016	0.00561		663.986	0.04767
363.504	0.00846		563.494	0.00572		663.514	0.04779
363	0.00862		563.009	0.00579		663.006	0.04771
362.496	0.00857		562.487	0.00593		662.497	0.04786
361.992	0.00857		562.002	0.00597		661.989	0.04789
361.487	0.00841		561.516	0.00606		661.516	0.04792
360.983	0.00828		560.994	0.00606		661.008	0.04842
360.518	0.00836		560.508	0.00626		660.499	0.04804
360.013	0.00856		559.986	0.00631		659.99	0.04836
359.509	0.00851		559.5	0.00632		659.517	0.04841
359.005	0.00834		559.015	0.00648		659.008	0.04842
358.5	0.00829		558.492	0.00647		658.499	0.04847
357.996	0.00825		558.006	0.00663		657.99	0.04845
357.492	0.00839		557.483	0.00677		657.517	0.04872
356.987	0.00826		556.997	0.00659		657.008	0.04883
356.482	0.00813		556.512	0.00671		656.499	0.0487
356.017	0.00816		555.988	0.00676		655.989	0.04892
355.512	0.00816		555.502	0.00674		655.516	0.04897
355.007	0.00804		555.016	0.00688		655.007	0.04942
354.503	0.00804		554.493	0.00681		654.497	0.04914
353.998	0.00792		554.007	0.00687		653.987	0.04954
353.493	0.00799		553.483	0.00686		653.514	0.04934
352.989	0.00776		552.997	0.00684		653.004	0.04951
352.484	0.00782		552.511	0.00688		652.494	0.04963
352.018	0.00783		551.987	0.00688		651.984	0.04972
351.513	0.00755		551.501	0.00701		651.51	0.04973
351.008	0.00765		551.014	0.00696		651	0.05006
350.503	0.00764		550.49	0.00701		650.49	0.04998
349.998	0.00739		550.004	0.00704		650.016	0.05028
349.493	0.0074		549.517	0.00716		649.505	0.05035
348.988	0.00738		548.993	0.00719		648.995	0.05008
348.483	0.00729		548.507	0.0072		648.484	0.05051
348.016	0.00705		547.982	0.0072		648.01	0.05061
347.511	0.00729		547.495	0.00728		647.499	0.05046
347.006	0.00705		547.009	0.00732		646.989	0.05093
346.501	0.00701		546.484	0.0074		646.514	0.05084
345.995	0.00713		545.997	0.00734		646.003	0.0508
345.49	0.00682		545.51	0.00746		645.492	0.05116
344.985	0.00665		544.985	0.00745		645.018	0.05112
344.518	0.00664		544.498	0.00747		644.506	0.05102
344.013	0.00664		544.011	0.0075		643.995	0.05178
343.507	0.00621		543.486	0.00766		643.484	0.05182
343.002	0.0064		542.999	0.00771		643.009	0.05183
342.496	0.0061		542.512	0.0077		642.497	0.05203
341.991	0.00605		541.987	0.00773		641.986	0.05209
341.485	0.00605		541.499	0.00777		641.511	0.052
341.019	0.00604		541.011	0.00776		640.999	0.05215
340.513	0.00606		540.486	0.00778		640.487	0.05218
340.007	0.00597		539.999	0.00791		640.012	0.05234
339.501	0.00576		539.511	0.00792		639.5	0.05232
338.996	0.00571		538.986	0.00798		638.988	0.05202
338.49	0.00577		538.498	0.00805		638.513	0.05216
337.984	0.00575		538.01	0.00801		638	0.05198
337.517	0.0054		537.484	0.00805		637.488	0.05203
337.011	0.00539		536.996	0.00804		637.013	0.05227
336.505	0.00547		536.508	0.00795		636.5	0.05237
335.999	0.00527		535.983	0.00807		635.988	0.05224
335.493	0.0054		535.494	0.00815		635.512	0.05223
334.987	0.00525		535.006	0.00814		634.999	0.0518
334.481	0.00537		534.518	0.00824		634.487	0.05178
334.014	0.00522		533.992	0.00818		634.011	0.05207
333.508	0.00523		533.503	0.00822		633.498	0.05185
333.002	0.00526		533.015	0.0082		632.985	0.05175
332.496	0.00532		532.489	0.00825		632.509	0.05188
331.989	0.00538		532	0.00835		631.996	0.05169
331.483	0.00519		531.512	0.00843		631.482	0.05157
331.016	0.00541		530.985	0.00846		631.006	0.05162
330.509	0.00519		530.497	0.00851		630.493	0.05183
330.003	0.00532		530.008	0.00849		630.016	0.05153
329.497	0.00538		529.481	0.00852		629.503	0.05165
328.99	0.00495		528.992	0.0086		628.989	0.05152
328.484	0.00514		528.503	0.00851		628.512	0.05138
328.016	0.00516		528.014	0.00863		627.999	0.05151
327.51	0.00511		527.488	0.00873		627.485	0.0515
327.003	0.00499		526.999	0.00871		627.008	0.05167
326.496	0.00498		526.509	0.00882		626.494	0.05172
325.99	0.00508		525.983	0.0088		626.017	0.05167
325.483	0.00487		525.493	0.00878		625.503	0.05199
325.015	0.00487		525.004	0.00882		624.989	0.05204
324.509	0.00476		524.514	0.00882		624.512	0.05224
324.002	0.00499		523.987	0.00875		623.998	0.05228
323.495	0.00497		523.498	0.00873		623.483	0.05241
322.988	0.00489		523.008	0.00867		623.006	0.05267
322.481	0.00467		522.519	0.00875		622.491	0.05258
322.014	0.0048		521.991	0.00873		622.014	0.05305
321.507	0.00487		521.502	0.00878		621.499	0.05328
321	0.00483		521.012	0.00888		620.985	0.05334
320.493	0.00492		520.484	0.00875		620.507	0.05398
319.986	0.00475		519.994	0.0088		619.992	0.05393
319.518	0.00486		519.504	0.00881		619.514	0.05441
319.011	0.00479		519.014	0.00887		618.999	0.05471
318.503	0.00486		518.487	0.00893		618.484	0.055
317.996	0.00483		517.997	0.00892		618.006	0.0555
317.489	0.00496		517.506	0.00896		617.491	0.05614
316.982	0.00483		517.016	0.00898		617.012	0.05644
316.514	0.00485		516.488	0.00904		616.497	0.05694
316.006	0.00488		515.998	0.00896		615.982	0.05763
315.499	0.00489		515.508	0.00905		615.503	0.05784
314.992	0.0049		515.017	0.00902		614.988	0.05851
314.484	0.00498		514.489	0.00917		614.509	0.05946
314.016	0.00525		513.998	0.0091		613.994	0.05993
313.509	0.00523		513.508	0.00903		613.515	0.06073
313.001	0.00537		513.017	0.00909		612.999	0.06145
312.494	0.0055		512.489	0.00907		612.483	0.06224
311.986	0.00558		511.998	0.00906		612.004	0.06314
311.518	0.00541		511.507	0.00904		611.488	0.06417
311.01	0.00552		511.016	0.00912		611.009	0.06506
310.502	0.0057		510.488	0.009		610.493	0.06627
309.995	0.00581		509.997	0.00921		610.014	0.06704
309.487	0.0058		509.506	0.00905		609.497	0.068
309.018	0.00588		509.015	0.00929		609.018	0.0692
308.511	0.00629		508.486	0.00909		608.502	0.07057
308.003	0.00654		507.995	0.00927		607.985	0.07183
307.495	0.00669		507.503	0.00907		607.506	0.07307
306.987	0.00678		507.012	0.00926		606.989	0.07485
306.519	0.00699		506.483	0.00912		606.509	0.07601
306.011	0.00736		505.991	0.00895		605.993	0.07808
305.503	0.00767		505.5	0.00898		605.513	0.07931
304.995	0.00788		505.009	0.00893		604.996	0.08097
304.487	0.00826		504.517	0.00892		604.516	0.08233
304.018	0.00867		503.988	0.00875		603.999	0.08426
303.51	0.00916		503.496	0.00875		603.482	0.08593
303.002	0.00965		503.004	0.00863		603.002	0.08757
302.494	0.01017		502.513	0.00871		602.485	0.08977
301.985	0.01101		501.983	0.00868		602.004	0.09218
301.516	0.01142		501.491	0.00854		601.487	0.0948
301.008	0.01236		500.999	0.00858		601.007	0.0969
300.5	0.01308		500.507	0.0086		600.489	0.09971
299.992	0.01413		500.015	0.00847		600.009	0.1023
299.483	0.01517		499.485	0.00847		599.491	0.105
299.014	0.01603		498.993	0.00828		599.01	0.10834
298.506	0.01724		498.501	0.00819		598.492	0.11145
297.997	0.01834		498.009	0.00818		598.012	0.11469
297.489	0.01972		497.517	0.00808		597.494	0.11782
296.981	0.02125		496.986	0.00809		597.013	0.12082
296.511	0.0231		496.494	0.00806		596.495	0.1244
296.003	0.02513		496.002	0.00806		596.014	0.12794
295.494	0.0271		495.509	0.00802		595.496	0.13226
294.986	0.02956		495.017	0.00799		595.014	0.13595
294.516	0.03196		494.486	0.00804		594.496	0.14039
294.008	0.03508		493.994	0.00806		594.015	0.14439
293.499	0.03804		493.501	0.00807		593.496	0.14859
292.99	0.04063		493.008	0.00801		593.015	0.15349
292.482	0.04265		492.515	0.00807		592.496	0.1591
292.012	0.04398		491.985	0.00806		592.015	0.1638
291.503	0.04536		491.492	0.00811		591.496	0.16914
290.994	0.04713		490.999	0.00821		591.015	0.17347
290.486	0.04861		490.506	0.0083		590.496	0.17874
290.016	0.05028		490.013	0.0083		590.014	0.18364
289.507	0.05232		489.482	0.0083		589.495	0.18994
288.998	0.05462		488.989	0.00835		589.013	0.19498
288.489	0.0568		488.496	0.0082		588.494	0.20133
288.019	0.05888		488.002	0.00825		588.012	0.20706
287.51	0.06097		487.509	0.00826		587.493	0.21405
287.001	0.06272		487.016	0.00821		587.01	0.22022
286.492	0.06466		486.484	0.00832		586.491	0.22684
285.983	0.06633		485.991	0.00832		586.009	0.23306
285.513	0.06756		485.497	0.00825		585.489	0.23871
285.004	0.06899		485.004	0.00816		585.007	0.2457
284.495	0.07026		484.51	0.00807		584.487	0.25235
283.986	0.07106		484.017	0.00802		584.005	0.25789
283.516	0.07161		483.485	0.0081		583.485	0.26613
283.007	0.07232		482.991	0.00804		583.002	0.27291
282.497	0.07311		482.498	0.0081		582.482	0.28107
281.988	0.07347		482.004	0.00805		582	0.2873
281.518	0.07416		481.51	0.00803		581.517	0.2943
281.008	0.07476		481.016	0.00807		580.997	0.30126
280.499	0.0751		480.484	0.00816		580.514	0.3075
279.99	0.07551		479.99	0.00818		579.993	0.31584
279.519	0.0758		479.496	0.0081		579.51	0.32261
279.01	0.07584		479.002	0.00814		578.99	0.33097
278.5	0.07593		478.508	0.00811		578.507	0.33839
277.991	0.07601		478.013	0.00811		577.986	0.34652
277.481	0.07592		477.519	0.00806		577.503	0.35354
277.011	0.07599		476.987	0.00806		576.982	0.3614
276.501	0.07591		476.492	0.00816		576.499	0.3689
275.992	0.07557		475.998	0.00819		576.015	0.37558
275.482	0.07556		475.503	0.00811		575.495	0.38405
275.012	0.07507		475.009	0.00811		575.011	0.39166
274.502	0.07472		474.514	0.00809		574.49	0.39969
273.992	0.07423		473.982	0.00819		574.006	0.40915
273.482	0.07325		473.487	0.00813		573.485	0.41848
273.012	0.07282		472.992	0.00819		573.001	0.42722
272.502	0.07209		472.498	0.00815		572.517	0.43495
271.992	0.07125		472.003	0.00826		571.996	0.44376
271.482	0.07042		471.508	0.00821		571.512	0.45107
271.011	0.06969		471.013	0.0084		570.991	0.4594
270.502	0.06897		470.518	0.00836		570.506	0.46845
269.992	0.06809		469.985	0.00845		569.985	0.47714
269.482	0.06705		469.49	0.00856		569.5	0.48533
269.011	0.06604		468.995	0.00865		569.016	0.49405
268.501	0.0648		468.5	0.00876		568.494	0.50385
267.991	0.06345		468.004	0.00902		568.01	0.51231
267.481	0.06218		467.509	0.00909		567.488	0.52114
267.01	0.06125		467.014	0.00934		567.003	0.52907
266.5	0.06008		466.519	0.00957		566.481	0.53544
265.989	0.05881		465.985	0.00974		565.997	0.54367
265.518	0.05796		465.49	0.00994		565.512	0.5513
265.008	0.05674		464.994	0.01004		564.99	0.55801
264.498	0.05547		464.499	0.01032		564.505	0.56698
263.988	0.05414		464.003	0.01058		563.983	0.57437
263.517	0.05285		463.508	0.01066		563.498	0.5819
263.006	0.05163		463.012	0.01082		563.012	0.5889
262.496	0.0504		462.516	0.01087		562.49	0.59624
261.986	0.04955		461.982	0.01105		562.005	0.60191
261.514	0.04871		461.486	0.01116		561.482	0.60857
261.004	0.04766		460.99	0.0113		560.997	0.61472
260.493	0.04677		460.495	0.01145		560.511	0.62013
259.983	0.04587		459.999	0.01152		559.989	0.62722
259.512	0.04482		459.503	0.01156		559.503	0.63261
259.001	0.04374		459.007	0.0116		559.018	0.6383
258.491	0.04258		458.51	0.01159		558.495	0.64527
258.019	0.04172		458.014	0.0116		558.009	0.64989
257.509	0.04073		457.518	0.01178		557.486	0.6555
256.998	0.0396		456.984	0.01184		557	0.65956
256.487	0.03881		456.487	0.01189		556.514	0.66419
256.016	0.03807		455.991	0.01193		555.991	0.67013
255.505	0.03743		455.495	0.01199		555.505	0.67357
254.994	0.03661		454.998	0.01194		554.982	0.67936
254.484	0.03588		454.502	0.01197		554.495	0.6834
254.012	0.03531		454.005	0.01208		554.009	0.68768
253.501	0.03474		453.509	0.01212		553.486	0.69215
252.991	0.03411		453.012	0.01202		552.999	0.69538
252.519	0.03355		452.516	0.01195		552.513	0.69853
252.008	0.03309		452.019	0.01202		551.989	0.70256
251.497	0.0326		451.484	0.01194		551.503	0.70642
250.986	0.03217		450.987	0.01186		551.016	0.70935
250.515	0.03206		450.49	0.01179		550.492	0.71296
250.004	0.03176		449.993	0.01173		550.006	0.7159
249.492	0.03166		449.496	0.01161		549.482	0.7193
248.981	0.03151		448.999	0.01166		548.995	0.72299
248.51	0.03174		448.502	0.01159		548.508	0.72589
247.999	0.03188		448.005	0.01155		547.984	0.72913
247.487	0.03207		447.508	0.01154		547.497	0.7315
247.016	0.03216		447.011	0.01166		547.01	0.7337
246.504	0.03279		446.514	0.01179		546.486	0.73675
245.993	0.03374		446.017	0.01174		545.999	0.73964
245.482	0.03489		445.481	0.01195		545.511	0.74256
245.01	0.03631		444.984	0.0121		544.987	0.74538
244.499	0.03819		444.486	0.01225		544.5	0.74748
243.988	0.04026		443.989	0.01254		544.012	0.74984
243.516	0.0424		443.491	0.0128		543.487	0.75215
243.004	0.04458		442.994	0.01308		543	0.75442
242.493	0.04743		442.496	0.0134		542.513	0.75639
241.982	0.05098		441.999	0.01365		541.988	0.75824
241.509	0.05513		441.501	0.014		541.5	0.76004
240.998	0.06057		441.003	0.0143		541.012	0.76147
240.487	0.06614		440.506	0.01478		540.487	0.76345
240.014	0.07208		440.008	0.01515		539.999	0.76559
239.503	0.08067		439.51	0.01551		539.512	0.76705
238.991	0.08892		439.012	0.0161		538.986	0.76905
238.519	0.09813		438.514	0.01649		538.498	0.77015
238.008	0.10971		438.016	0.01706		538.01	0.77123
237.496	0.12072		437.518	0.01773		537.485	0.77231
236.984	0.1314		436.982	0.01816		536.997	0.77352
236.512	0.14285		436.484	0.01893		536.509	0.77444
236	0.15839		435.985	0.01959		535.983	0.77543
235.489	0.17163		435.487	0.02026		535.495	0.77644
235.016	0.18327		434.989	0.0211		535.006	0.77696
234.505	0.19906		434.491	0.02173		534.518	0.77765
233.993	0.21599		433.992	0.02254		533.992	0.7783
233.481	0.23693		433.494	0.02334		533.503	0.77878
233.009	0.25552		432.996	0.0242		533.015	0.77895
232.497	0.27306		432.497	0.02533		532.489	0.77934
231.985	0.28988		431.999	0.02618		532	0.7794
231.512	0.30564		431.5	0.02732		531.511	0.78019
231.001	0.32848		431.002	0.02823		530.985	0.78016
230.489	0.3444		430.503	0.02928		530.496	0.77969
230.016	0.35459		430.004	0.03056		530.007	0.78012
229.504	0.36708		429.505	0.03159		529.518	0.77976
228.992	0.38343		429.007	0.03274		528.992	0.77995
228.519	0.39706		428.508	0.03381		528.503	0.77935
228.007	0.41033		428.009	0.03492		528.014	0.77887
227.495	0.4225		427.51	0.03625		527.487	0.77845
226.983	0.4342		427.011	0.03754		526.998	0.77795
226.511	0.44243		426.512	0.0387		526.509	0.77707
225.998	0.45301		426.013	0.03965		525.982	0.77638
225.486	0.46255		425.514	0.0409		525.492	0.77589
225.013	0.47069		425.015	0.04224		525.003	0.77503
224.501	0.48074		424.516	0.04334		524.513	0.77453
223.989	0.48812		424.017	0.04458		523.986	0.77314
223.516	0.49682		423.517	0.04574		523.497	0.77267
223.004	0.50459		423.018	0.04694		523.007	0.77113
222.492	0.51199		422.519	0.04818		522.517	0.76958
222.019	0.51945		421.981	0.04953		521.99	0.76853
221.506	0.52547		421.482	0.05076		521.5	0.76719
220.994	0.53185		420.982	0.05179		521.01	0.7658
			420.483	0.05301		520.483	0.76357
			419.983	0.05415		519.993	0.76213
			419.483	0.05518		519.503	0.7603
			418.984	0.05638		519.013	0.75861
			418.484	0.05746		518.485	0.75703
			417.984	0.05865		517.995	0.75436
			417.485	0.05982		517.505	0.75254
			416.985	0.06078		517.014	0.75094
			416.485	0.06189		516.486	0.74783
			415.985	0.06297		515.996	0.74554
			415.485	0.06416		515.506	0.74294
			414.985	0.06526		515.015	0.74057
			414.485	0.06622		514.487	0.73743
			413.985	0.0672		513.996	0.73465
			413.485	0.06828		513.506	0.732
			412.985	0.06943		513.015	0.72944
			412.485	0.07043		512.486	0.72596
			411.984	0.07143		511.996	0.72347
			411.484	0.07232		511.505	0.72018
			410.984	0.07319		511.014	0.71726
			410.484	0.07396		510.485	0.71371
			409.983	0.07471		509.994	0.70997
			409.483	0.07545		509.503	0.70691
			408.982	0.07597		509.012	0.7036
			408.482	0.07647		508.483	0.69972
			407.981	0.07688		507.992	0.69649
			407.519	0.07724		507.5	0.69333
			407.018	0.07754		507.009	0.68986
			406.518	0.07764		506.518	0.68617
			406.017	0.07776		505.988	0.68284
			405.516	0.07782		505.497	0.67862
			405.015	0.07777		505.005	0.67549
			404.515	0.07764		504.514	0.67205
			404.014	0.07739		503.984	0.66852
			403.513	0.0771		503.493	0.6645
			403.012	0.07668		503.001	0.66087
			402.511	0.07628		502.509	0.65792
			402.01	0.07581		502.017	0.65385
			401.509	0.07539		501.488	0.65044
			401.007	0.07502		500.995	0.64572
			400.506	0.07436		500.503	0.64264
			400.005	0.0738		500.011	0.63821
			399.504	0.07309		499.482	0.63512
			399.003	0.07254		498.989	0.63152
			398.501	0.07188		498.497	0.62725
			398	0.07117		498.005	0.62402
			397.498	0.07049		497.513	0.62108
			396.997	0.0698		496.982	0.6171
			396.495	0.0692		496.49	0.61295
			395.994	0.0687		495.997	0.60891
			395.492	0.06794		495.505	0.60479
			394.991	0.06717		495.012	0.60031
			394.489	0.06652		494.482	0.59609
			393.987	0.06594		493.989	0.5919
			393.486	0.06528		493.496	0.58732
			392.984	0.06484		493.004	0.58361
			392.482	0.06424		492.511	0.57996
			392.019	0.0638		492.018	0.57658
			391.517	0.06319		491.487	0.57186
			391.015	0.06262		490.994	0.56725
			390.513	0.06196		490.501	0.56182
			390.011	0.06159		490.008	0.5575
			389.509	0.0611		489.515	0.5536
			389.007	0.06065		488.984	0.54894
			388.505	0.06015		488.49	0.54528
			388.003	0.05983		487.997	0.54165
			387.5	0.05938		487.504	0.5369
			386.998	0.05891		487.01	0.53264
			386.496	0.05863		486.517	0.52743
			385.993	0.0582		485.986	0.52227
			385.491	0.05773		485.492	0.51885
			384.989	0.05733		484.998	0.51556
			384.486	0.05698		484.505	0.51223
			383.984	0.05643		484.011	0.50765
			383.481	0.05619		483.517	0.50383
			383.017	0.05577		482.986	0.49956
			382.515	0.05534		482.492	0.49516
			382.012	0.05487		481.998	0.49122
			381.509	0.05457		481.504	0.48681
			381.007	0.05404		481.01	0.48286
			380.504	0.05369		480.516	0.47842
			380.001	0.05317		479.984	0.47484
			379.498	0.0526		479.49	0.47125
			378.995	0.05228		478.996	0.46711
			378.492	0.05167		478.501	0.46351
			377.99	0.05135		478.007	0.46011
			377.487	0.05086		477.513	0.4564
			376.984	0.05047		477.018	0.45273
			376.519	0.05003		476.486	0.44843
			376.016	0.04942		475.991	0.44473
			375.513	0.04896		475.497	0.44108
			375.01	0.04851		475.002	0.4384
			374.507	0.0481		474.508	0.43491
			374.003	0.04747		474.013	0.4313
			373.5	0.04718		473.518	0.42783
			372.997	0.04678		472.985	0.42431
			372.493	0.04615		472.491	0.42094
			371.99	0.04574		471.996	0.41774
			371.487	0.04536		471.501	0.41387
			370.983	0.04483		471.006	0.41087
			370.518	0.04452		470.511	0.40725
			370.015	0.04411		470.016	0.40435
			369.511	0.04359		469.483	0.40058
			369.007	0.04297		468.988	0.39766
			368.504	0.04292		468.492	0.39475
			368	0.04227		467.997	0.39148
			367.496	0.04191		467.502	0.38832
			366.993	0.04157		467.006	0.38477
			366.489	0.04105		466.511	0.38101
			365.985	0.04045		466.016	0.37819
			365.481	0.03998		465.482	0.37445
			365.016	0.03963		464.987	0.37157
			364.512	0.03916		464.491	0.36797
			364.008	0.03885		463.995	0.36515
			363.504	0.03853		463.5	0.3621
			363	0.03798		463.004	0.35895
			362.496	0.03765		462.508	0.3557
			361.992	0.0374		462.012	0.35255
			361.487	0.03699		461.516	0.34961
			360.983	0.03645		460.982	0.34646
			360.518	0.0362		460.486	0.34395
			360.013	0.03573		459.99	0.34074
			359.509	0.03552		459.494	0.33769
			359.005	0.03502		458.998	0.33516
			358.5	0.03491		458.502	0.33241
			357.996	0.03429		458.006	0.3295
			357.492	0.03406		457.51	0.32684
			356.987	0.0337		457.013	0.32414
			356.482	0.03329		456.517	0.32158
			356.017	0.03279		455.982	0.31855
			355.512	0.03266		455.486	0.31632
			355.007	0.03206		454.989	0.31411
			354.503	0.03188		454.493	0.31128
			353.998	0.03131		453.996	0.30918
			353.493	0.03084		453.5	0.30717
			352.989	0.03044		453.003	0.30493
			352.484	0.03023		452.506	0.30281
			352.018	0.02965		452.01	0.30065
			351.513	0.02948		451.513	0.29849
			351.008	0.02921		451.016	0.29636
			350.503	0.02879		450.519	0.29432
			349.998	0.02861		449.984	0.29225
			349.493	0.02783		449.487	0.29057
			348.988	0.02773		448.99	0.28861
			348.483	0.02731		448.493	0.28707
			348.016	0.02697		447.996	0.28535
			347.511	0.0266		447.498	0.28351
			347.006	0.02637		447.001	0.28192
			346.501	0.02608		446.504	0.28018
			345.995	0.0257		446.007	0.27872
			345.49	0.02548		445.509	0.27753
			344.985	0.02541		445.012	0.27581
			344.518	0.02487		444.515	0.27454
			344.013	0.0247		444.017	0.27351
			343.507	0.02431		443.481	0.27151
			343.002	0.02424		442.984	0.27022
			342.496	0.02381		442.486	0.26915
			341.991	0.02345		441.988	0.26815
			341.485	0.02346		441.491	0.26709
			341.019	0.02307		440.993	0.26565
			340.513	0.02284		440.495	0.26451
			340.007	0.02249		439.997	0.26301
			339.501	0.02241		439.499	0.26216
			338.996	0.02243		439.001	0.26161
			338.49	0.02207		438.503	0.25996
			337.984	0.02197		438.005	0.25954
			337.517	0.02179		437.507	0.25835
			337.011	0.02144		437.009	0.25776
			336.505	0.02155		436.511	0.25652
			335.999	0.02118		436.013	0.25577
			335.493	0.02097		435.515	0.2549
			334.987	0.02088		435.016	0.25465
			334.481	0.02079		434.518	0.25399
			334.014	0.02036		433.981	0.25349
			333.508	0.02038		433.483	0.25301
			333.002	0.02011		432.984	0.25195
			332.496	0.02004		432.486	0.25236
			331.989	0.01966		431.987	0.25307
			331.483	0.01952		431.489	0.25287
			331.016	0.01953		430.99	0.25299
			330.509	0.01925		430.491	0.25234
			330.003	0.01884		429.992	0.25308
			329.497	0.01881		429.494	0.25398
			328.99	0.01875		428.995	0.25459
			328.484	0.01845		428.496	0.25239
			328.016	0.01844		427.997	0.25341
			327.51	0.01806		427.498	0.25504
			327.003	0.01816		426.999	0.25548
			326.496	0.01791		426.5	0.25574
			325.99	0.01759		426.001	0.25728
			325.483	0.01749		425.502	0.25795
			325.015	0.01724		425.003	0.25901
			324.509	0.01727		424.503	0.26077
			324.002	0.0174		424.004	0.26112
			323.495	0.01696		423.505	0.26238
			322.988	0.01678		423.006	0.26361
			322.481	0.0167		422.506	0.26471
			322.014	0.01644		422.007	0.26634
			321.507	0.01647		421.507	0.26823
			321	0.01622		421.008	0.26899
			320.493	0.01621		420.508	0.2706
			319.986	0.01612		420.009	0.27238
			319.518	0.01593		419.509	0.27401
			319.011	0.0158		419.009	0.27564
			318.503	0.01587		418.509	0.2756
			317.996	0.01574		418.01	0.27735
			317.489	0.01565		417.51	0.27986
			316.982	0.01559		417.01	0.28125
			316.514	0.01543		416.51	0.28133
			316.006	0.01536		416.01	0.2841
			315.499	0.01566		415.51	0.2842
			314.992	0.01552		415.01	0.28581
			314.484	0.0153		414.51	0.28752
			314.016	0.01535		414.01	0.28813
			313.509	0.01527		413.51	0.28995
			313.001	0.01534		413.01	0.29203
			312.494	0.01536		412.509	0.29247
			311.986	0.0154		412.009	0.29433
			311.518	0.01543		411.509	0.29696
			311.01	0.01552		411.008	0.29522
			310.502	0.01578		410.508	0.29844
			309.995	0.01575		410.008	0.29992
			309.487	0.01584		409.507	0.30239
			309.018	0.01586		409.007	0.30226
			308.511	0.01609		408.506	0.30406
			308.003	0.01609		408.005	0.30754
			307.495	0.01634		407.505	0.3077
			306.987	0.01645		407.004	0.30909
			306.519	0.01653		406.503	0.31144
			306.011	0.01663		406.003	0.31091
			305.503	0.01676		405.502	0.31301
			304.995	0.01696		405.001	0.31514
			304.487	0.01705		404.5	0.31538
			304.018	0.01704		403.999	0.31539
			303.51	0.01722		403.498	0.31962
			303.002	0.01729		402.997	0.31936
			302.494	0.01736		402.496	0.31921
			301.985	0.01745		401.995	0.32277
			301.516	0.01763		401.494	0.32333
			301.008	0.01773		400.992	0.3231
			300.5	0.0178		400.491	0.32344
			299.992	0.01802
			299.483	0.01823
			299.014	0.01841
			298.506	0.01842
			297.997	0.01857
			297.489	0.01874
			296.981	0.01912
			296.511	0.01942
			296.003	0.01975
			295.494	0.02004
			294.986	0.02057
			294.516	0.0209
			294.008	0.02148
			293.499	0.02215
			292.99	0.02274
			292.482	0.0232
			292.012	0.02371
			291.503	0.02423
			290.994	0.02493
			290.486	0.02557
			290.016	0.02618
			289.507	0.02668
			288.998	0.02716
			288.489	0.02757
			288.019	0.02785
			287.51	0.02811
			287.001	0.02854
			286.492	0.02881
			285.983	0.02899
			285.513	0.02929
			285.004	0.02961
			284.495	0.02992
			283.986	0.03012
			283.516	0.03038
			283.007	0.03061
			282.497	0.03078
			281.988	0.03098
			281.518	0.03116
			281.008	0.0315
			280.499	0.03156
			279.99	0.03163
			279.519	0.03179
			279.01	0.0317
			278.5	0.03199
			277.991	0.03214
			277.481	0.03202
			277.011	0.03215
			276.501	0.03212
			275.992	0.0321
			275.482	0.03214
			275.012	0.03221
			274.502	0.03221
			273.992	0.03217
			273.482	0.03206
			273.012	0.03212
			272.502	0.03201
			271.992	0.03218
			271.482	0.03226
			271.011	0.03249
			270.502	0.03282
			269.992	0.03293
			269.482	0.03321
			269.011	0.03324
			268.501	0.03312
			267.991	0.03274
			267.481	0.03279
			267.01	0.03272
			266.5	0.03284
			265.989	0.03327
			265.518	0.0332
			265.008	0.03312
			264.498	0.03312
			263.988	0.03302
			263.517	0.03304
			263.006	0.03331
			262.496	0.03328
			261.986	0.0332
			261.514	0.0333
			261.004	0.0334
			260.493	0.03348
			259.983	0.03351
			259.512	0.03365
			259.001	0.0336
			258.491	0.03351
			258.019	0.03344
			257.509	0.03336
			256.998	0.03346
			256.487	0.03341
			256.016	0.03346
			255.505	0.03359
			254.994	0.03386
			254.484	0.03404
			254.012	0.0341
			253.501	0.03433
			252.991	0.03434
			252.519	0.03448
			252.008	0.03474
			251.497	0.03481
			250.986	0.0353
			250.515	0.03546
			250.004	0.03586
			249.492	0.03615
			248.981	0.0367
			248.51	0.03721
			247.999	0.03776
			247.487	0.03824
			247.016	0.03879
			246.504	0.03971
			245.993	0.04104
			245.482	0.04221
			245.01	0.04363
			244.499	0.04546
			243.988	0.04729
			243.516	0.04901
			243.004	0.0508
			242.493	0.05293
			241.982	0.05541
			241.509	0.05811
			240.998	0.06162
			240.487	0.06477
			240.014	0.06817
			239.503	0.07248
			238.991	0.07695
			238.519	0.08162
			238.008	0.0867
			237.496	0.09177
			236.984	0.09627
			236.512	0.10166
			236	0.10809
			235.489	0.11382
			235.016	0.11815
			234.505	0.1245
			233.993	0.13126
			233.481	0.13963
			233.009	0.14618
			232.497	0.15223
			231.985	0.15827
			231.512	0.16389
			231.001	0.172
			230.489	0.17755
			230.016	0.18115
			229.504	0.18593
			228.992	0.19303
			228.519	0.19954
			228.007	0.20616
			227.495	0.21357
			226.983	0.2197
			226.511	0.2256
			225.998	0.23295
			225.486	0.24036
			225.013	0.24775
			224.501	0.25568
			223.989	0.26387
			223.516	0.2728
			223.004	0.28296
			222.492	0.29299
			222.019	0.30408
			221.506	0.31206
			220.994	0.32707
			220.482	0.33908
			220.009	0.34825
			219.496	0.36009
			218.984	0.37407
			218.511	0.38383
			217.998	0.39846
			217.486	0.41184
			217.013	0.42563
			216.5	0.43663
			215.988	0.45377
			215.514	0.46377
			215.002	0.48054
			214.489	0.49574
			214.016	0.50756
			213.503	0.52555
			212.991	0.54568
			212.517	0.55793
			212.005	0.57292
			211.492	0.58136
			211.019	0.59431
			210.506	0.6106

[truncated: 1 more sheets: Supplementary Fig. 17]
